# Supplementary material for: Accelerated Recruitment of New Brain Development Genes into the Human Genome
Source: PLoS Biol. 2011 Oct 18;9(10):e1001179. doi: 10.1371/journal.pbio.1001179 (PMC3196496; doi:10.1371/journal.pbio.1001179)
Supplement: Table S1 — Statistics of young and old genes with differential expression between different development stages of human brain. The top dataset was obtained from NCBI SRA dataset SRP001199, RNA-sequencing (RNA-Seq) data of fetus and adult human temporal lobe (one part of neocortex). After pooling samples into two groups, fetal and adult samples, we called differential expression with a generalized likelihood ratio test [67] under a false discovery rate (FDR) of 0.05. Fisher's Exact Test (FET) was used to test whether old and young genes follow the same distribution. The middle dataset was obtained from microarray data [71] profiling the superior frontal gyrus (one part of PFC) across different postnatal development stages. We clustered samples into a dendrogram by building a genome-wide expression similarity matrix and divided them into two categories, infant and non-infant brain. Here, samples from humans not older than 1 year old were grouped as infant samples, while the other samples were grouped as non-infant samples. After that, we implemented the LIMMA [64] package to identify differentially expressed genes between two categories under a FDR of 0.05. The bottom dataset [72] profiled dorsolateral prefrontal cortex across different postnatal stages. Similarly, human samples not older than 0.38 years were grouped into the early developing category, while the remaining ones were classified as the late developing category. (XLS) [file pbio.1001179.s008.xls]

## Sheet: Table S1
Table S1
	Temporal lobe
	Young	Old
Early<Late	126	7508
Early>Late	377	5085
Fisher's Exact Test P	2.2x10-16
	PFC
	Young	Old
Early<Late	36	3380
Early>Late	101	3002
Fisher's Exact Test P	4x10-10
	Dorsolateral PFC
	Young	Old
Early<Late	11	2518
Early>Late	42	2713
Fisher's Exact Test	7x10-5
