# Supplementary material for: Accelerated Recruitment of New Brain Development Genes into the Human Genome
Source: PLoS Biol. 2011 Oct 18;9(10):e1001179. doi: 10.1371/journal.pbio.1001179 (PMC3196496; doi:10.1371/journal.pbio.1001179)
Supplement: Table S4 — Expression bias calls based on temporal lobe data. Gene age, expression bias, read count, and q value are shown. (XLS) [file pbio.1001179.s011.xls]

## Sheet: Table S4
Table S4
Gene	Branch	Category	Read count in fetus	Read count in adult	q
ENSG00000198637	12	adult	2341	3292	0
ENSG00000215252	12	adult	865	778	0
ENSG00000170074	12	adult	23	132	0
ENSG00000206197	12	adult	19	89	0
ENSG00000197021	12	adult	37	67	0
ENSG00000215561	12	adult	13	42	0
ENSG00000184943	12	adult	8	33	0
ENSG00000183748	12	adult	1	32	0
ENSG00000150175	12	adult	2	15	0
ENSG00000213648	12	adult	15	32	0.0001
ENSG00000215861	12	adult	27	42	0.0004
ENSG00000175658	12	adult	8	21	0.0005
ENSG00000214611	12	adult	79	87	0.0007
ENSG00000205236	12	adult	52	63	0.001
ENSG00000203851	12	adult	12	24	0.0013
ENSG00000162747	12	adult	0	5	0.0036
ENSG00000205879	12	adult	9	18	0.0058
ENSG00000205571	12	adult	2	7	0.027
ENSG00000162825	12	adult	2	7	0.027
ENSG00000180015	12	adult	8	13	0.0496
ENSG00000196369	12	fetus	762	324	0
ENSG00000214116	12	fetus	785	226	0
ENSG00000205570	12	fetus	440	179	0
ENSG00000187221	12	fetus	357	112	0
ENSG00000205663	12	fetus	294	95	0
ENSG00000160828	12	fetus	244	86	0
ENSG00000169246	12	fetus	238	43	0
ENSG00000205746	12	fetus	236	28	0
ENSG00000185020	12	fetus	126	13	0
ENSG00000215513	12	fetus	89	22	0
ENSG00000170122	12	fetus	76	10	0
ENSG00000170161	12	fetus	78	8	0
ENSG00000184961	12	fetus	63	8	0
ENSG00000215478	12	fetus	56	3	0
ENSG00000205572	12	fetus	43	4	0
ENSG00000218754	12	fetus	28	0	0
ENSG00000174028	12	fetus	27	2	0.0001
ENSG00000146707	12	fetus	78	20	0.0002
ENSG00000196622	12	fetus	38	6	0.0004
ENSG00000185485	12	fetus	159	60	0.0007
ENSG00000182857	12	fetus	78	23	0.0011
ENSG00000205018	12	fetus	29	4	0.0012
ENSG00000212802	12	fetus	22	2	0.0012
ENSG00000186301	12	fetus	149	57	0.0015
ENSG00000197008	12	fetus	558	278	0.0016
ENSG00000126752	12	fetus	11	0	0.0018
ENSG00000146556	12	fetus	106	39	0.0045
ENSG00000204745	12	fetus	28	5	0.0049
ENSG00000187952	12	fetus	36	8	0.0053
ENSG00000214176	12	fetus	41	10	0.0054
ENSG00000197494	12	fetus	75	25	0.006
ENSG00000198566	12	fetus	94	34	0.0061
ENSG00000154608	12	fetus	24	4	0.0072
ENSG00000198014	12	fetus	72	25	0.0113
ENSG00000206082	12	fetus	76	27	0.0118
ENSG00000181404	12	fetus	69	24	0.0135
ENSG00000215142	12	fetus	15	2	0.0205
ENSG00000203847	12	fetus	85	33	0.0219
ENSG00000204169	12	fetus	6	0	0.0242
ENSG00000170389	12	fetus	229	110	0.0246
ENSG00000183298	12	fetus	23	5	0.0258
ENSG00000214485	12	fetus	17	3	0.0305
ENSG00000205777	12	fetus	104	44	0.0334
ENSG00000170356	12	fetus	111	48	0.0368
ENSG00000145002	12	fetus	5	0	0.0412
ENSG00000179978	12	fetus	5	0	0.0412
ENSG00000170089	12	fetus	83	34	0.0426
ENSG00000184319	12	unbiased	149	122	0.0556
ENSG00000197295	12	unbiased	579	318	0.0596
ENSG00000213688	12	unbiased	12	2	0.065
ENSG00000173827	12	unbiased	12	2	0.065
ENSG00000185984	12	unbiased	28	30	0.069
ENSG00000186807	12	unbiased	0	2	0.076
ENSG00000185321	12	unbiased	0	2	0.076
ENSG00000206252	12	unbiased	0	2	0.076
ENSG00000178660	12	unbiased	0	2	0.076
ENSG00000144158	12	unbiased	0	2	0.076
ENSG00000204306	12	unbiased	5	9	0.0796
ENSG00000175302	12	unbiased	5	9	0.0796
ENSG00000204154	12	unbiased	1	4	0.0866
ENSG00000175509	12	unbiased	1	4	0.0866
ENSG00000165178	12	unbiased	1	4	0.0866
ENSG00000183706	12	unbiased	11	2	0.0933
ENSG00000179296	12	unbiased	11	2	0.0933
ENSG00000203815	12	unbiased	30	10	0.0945
ENSG00000204837	12	unbiased	41	39	0.1021
ENSG00000204959	12	unbiased	16	4	0.1022
ENSG00000213826	12	unbiased	16	4	0.1022
ENSG00000188985	12	unbiased	35	34	0.1111
ENSG00000197041	12	unbiased	18	5	0.1155
ENSG00000212829	12	unbiased	13	3	0.1191
ENSG00000204253	12	unbiased	3	0	0.1222
ENSG00000186702	12	unbiased	3	0	0.1222
ENSG00000170590	12	unbiased	3	0	0.1222
ENSG00000155428	12	unbiased	3	0	0.1222
ENSG00000219061	12	unbiased	3	0	0.1222
ENSG00000214542	12	unbiased	3	0	0.1222
ENSG00000176134	12	unbiased	3	0	0.1222
ENSG00000185390	12	unbiased	3	0	0.1222
ENSG00000214660	12	unbiased	3	0	0.1222
ENSG00000215266	12	unbiased	3	0	0.1222
ENSG00000187820	12	unbiased	375	205	0.1239
ENSG00000183055	12	unbiased	118	57	0.1248
ENSG00000173213	12	unbiased	10	2	0.1336
ENSG00000141028	12	unbiased	7	1	0.1376
ENSG00000117262	12	unbiased	39	36	0.1471
ENSG00000176681	12	unbiased	17	5	0.1514
ENSG00000183169	12	unbiased	17	5	0.1514
ENSG00000198161	12	unbiased	85	40	0.1601
ENSG00000198406	12	unbiased	104	82	0.1935
ENSG00000205565	12	unbiased	1	3	0.1936
ENSG00000179899	12	unbiased	9	11	0.196
ENSG00000215190	12	unbiased	259	141	0.1982
ENSG00000206077	12	unbiased	46	40	0.199
ENSG00000184795	12	unbiased	2	0	0.2167
ENSG00000214335	12	unbiased	2	0	0.2167
ENSG00000136698	12	unbiased	2	0	0.2167
ENSG00000205578	12	unbiased	2	0	0.2167
ENSG00000215914	12	unbiased	2	0	0.2167
ENSG00000205454	12	unbiased	2	0	0.2167
ENSG00000187172	12	unbiased	2	0	0.2167
ENSG00000212952	12	unbiased	2	0	0.2167
ENSG00000215604	12	unbiased	2	0	0.2167
ENSG00000139239	12	unbiased	11	3	0.2208
ENSG00000205976	12	unbiased	75	36	0.221
ENSG00000212630	12	unbiased	2	4	0.2233
ENSG00000213976	12	unbiased	2	4	0.2233
ENSG00000159860	12	unbiased	2	4	0.2233
ENSG00000204119	12	unbiased	0	1	0.2233
ENSG00000203946	12	unbiased	0	1	0.2233
ENSG00000174912	12	unbiased	0	1	0.2233
ENSG00000203923	12	unbiased	0	1	0.2233
ENSG00000169664	12	unbiased	0	1	0.2233
ENSG00000205691	12	unbiased	0	1	0.2233
ENSG00000205536	12	unbiased	0	1	0.2233
ENSG00000215356	12	unbiased	0	1	0.2233
ENSG00000166667	12	unbiased	0	1	0.2233
ENSG00000176276	12	unbiased	0	1	0.2233
ENSG00000205020	12	unbiased	0	1	0.2233
ENSG00000181997	12	unbiased	0	1	0.2233
ENSG00000198019	12	unbiased	0	1	0.2233
ENSG00000183791	12	unbiased	0	1	0.2233
ENSG00000166157	12	unbiased	0	1	0.2233
ENSG00000185303	12	unbiased	3	5	0.2319
ENSG00000205847	12	unbiased	12	13	0.2387
ENSG00000137970	12	unbiased	52	43	0.2601
ENSG00000220515	12	unbiased	8	2	0.2629
ENSG00000166664	12	unbiased	8	9	0.3061
ENSG00000205035	12	unbiased	22	20	0.3147
ENSG00000178206	12	unbiased	14	5	0.3232
ENSG00000172785	12	unbiased	14	5	0.3232
ENSG00000174977	12	unbiased	40	33	0.3376
ENSG00000143429	12	unbiased	89	67	0.3664
ENSG00000180581	12	unbiased	7	2	0.3668
ENSG00000185829	12	unbiased	27	12	0.3761
ENSG00000161103	12	unbiased	25	11	0.3837
ENSG00000182484	12	unbiased	41	33	0.3901
ENSG00000174194	12	unbiased	19	8	0.3982
ENSG00000205292	12	unbiased	1	0	0.3982
ENSG00000204779	12	unbiased	1	0	0.3982
ENSG00000197370	12	unbiased	1	0	0.3982
ENSG00000176269	12	unbiased	1	0	0.3982
ENSG00000204877	12	unbiased	1	0	0.3982
ENSG00000188610	12	unbiased	1	0	0.3982
ENSG00000212807	12	unbiased	1	0	0.3982
ENSG00000186466	12	unbiased	1	0	0.3982
ENSG00000215860	12	unbiased	1	0	0.3982
ENSG00000215151	12	unbiased	1	0	0.3982
ENSG00000214330	12	unbiased	1	0	0.3982
ENSG00000214931	12	unbiased	1	0	0.3982
ENSG00000149656	12	unbiased	1	0	0.3982
ENSG00000206128	12	unbiased	1	0	0.3982
ENSG00000215567	12	unbiased	1	0	0.3982
ENSG00000214668	12	unbiased	1	0	0.3982
ENSG00000182974	12	unbiased	1	0	0.3982
ENSG00000212994	12	unbiased	3	4	0.4026
ENSG00000184324	12	unbiased	1	2	0.404
ENSG00000185775	12	unbiased	1	2	0.404
ENSG00000189014	12	unbiased	1	2	0.404
ENSG00000205864	12	unbiased	2	3	0.4136
ENSG00000170298	12	unbiased	46	23	0.4249
ENSG00000128692	12	unbiased	4	1	0.4432
ENSG00000165429	12	unbiased	4	1	0.4432
ENSG00000183281	12	unbiased	4	1	0.4432
ENSG00000174876	12	unbiased	6	2	0.4904
ENSG00000140181	12	unbiased	691	416	0.4911
ENSG00000182646	12	unbiased	12	5	0.5009
ENSG00000219693	12	unbiased	8	3	0.5036
ENSG00000213214	12	unbiased	10	4	0.5045
ENSG00000215585	12	unbiased	60	32	0.5093
ENSG00000183336	12	unbiased	14	12	0.5279
ENSG00000213052	12	unbiased	14	12	0.5279
ENSG00000204838	12	unbiased	132	75	0.5326
ENSG00000215158	12	unbiased	19	9	0.55
ENSG00000189152	12	unbiased	5	5	0.5571
ENSG00000215374	12	unbiased	427	284	0.6147
ENSG00000176826	12	unbiased	96	55	0.6403
ENSG00000187812	12	unbiased	3	1	0.6476
ENSG00000203902	12	unbiased	3	1	0.6476
ENSG00000188801	12	unbiased	5	2	0.6579
ENSG00000180658	12	unbiased	5	2	0.6579
ENSG00000185990	12	unbiased	5	2	0.6579
ENSG00000204150	12	unbiased	3	3	0.6637
ENSG00000205215	12	unbiased	2	2	0.7345
ENSG00000221840	12	unbiased	2	2	0.7345
ENSG00000133433	12	unbiased	2	2	0.7345
ENSG00000204652	12	unbiased	2	2	0.7345
ENSG00000206176	12	unbiased	16	12	0.7454
ENSG00000189295	12	unbiased	10	5	0.7466
ENSG00000214986	12	unbiased	1	1	0.8256
ENSG00000185926	12	unbiased	1	1	0.8256
ENSG00000168122	12	unbiased	1	1	0.8256
ENSG00000214544	12	unbiased	1	1	0.8256
ENSG00000185176	12	unbiased	1	1	0.8256
ENSG00000215498	12	unbiased	1	1	0.8256
ENSG00000206138	12	unbiased	1	1	0.8256
ENSG00000186124	12	unbiased	1	1	0.8256
ENSG00000205217	12	unbiased	46	27	0.83
ENSG00000106133	12	unbiased	8	6	0.8334
ENSG00000171943	12	unbiased	230	150	0.8578
ENSG00000186523	12	unbiased	63	38	0.8864
ENSG00000186060	12	unbiased	27	16	0.9056
ENSG00000205315	12	unbiased	2	1	0.912
ENSG00000186715	12	unbiased	17	10	0.9187
ENSG00000168992	12	unbiased	12	8	0.975
ENSG00000215126	12	unbiased	23	15	0.9927
ENSG00000204790	12	unbiased	6	4	0.9986
ENSG00000214371	12	unbiased	16	10	1
ENSG00000153165	12	unbiased	8	5	1
ENSG00000197284	12	unbiased	0	0	1
ENSG00000198658	12	unbiased	0	0	1
ENSG00000217977	12	unbiased	0	0	1
ENSG00000215340	12	unbiased	0	0	1
ENSG00000196644	12	unbiased	0	0	1
ENSG00000186979	12	unbiased	0	0	1
ENSG00000182242	12	unbiased	0	0	1
ENSG00000204918	12	unbiased	0	0	1
ENSG00000184906	12	unbiased	0	0	1
ENSG00000204450	12	unbiased	0	0	1
ENSG00000205717	12	unbiased	0	0	1
ENSG00000205233	12	unbiased	0	0	1
ENSG00000215046	12	unbiased	0	0	1
ENSG00000173487	12	unbiased	0	0	1
ENSG00000205583	12	unbiased	0	0	1
ENSG00000205456	12	unbiased	0	0	1
ENSG00000203766	12	unbiased	0	0	1
ENSG00000183127	12	unbiased	0	0	1
ENSG00000204836	12	unbiased	0	0	1
ENSG00000203846	12	unbiased	0	0	1
ENSG00000215352	12	unbiased	0	0	1
ENSG00000204562	12	unbiased	0	0	1
ENSG00000188792	12	unbiased	0	0	1
ENSG00000159123	12	unbiased	0	0	1
ENSG00000204775	12	unbiased	0	0	1
ENSG00000197681	12	unbiased	0	0	1
ENSG00000205989	12	unbiased	0	0	1
ENSG00000188279	12	unbiased	0	0	1
ENSG00000197910	12	unbiased	0	0	1
ENSG00000189064	12	unbiased	0	0	1
ENSG00000188740	12	unbiased	0	0	1
ENSG00000197443	12	unbiased	0	0	1
ENSG00000215365	12	unbiased	0	0	1
ENSG00000213503	12	unbiased	0	0	1
ENSG00000178081	12	unbiased	0	0	1
ENSG00000204382	12	unbiased	0	0	1
ENSG00000203853	12	unbiased	0	0	1
ENSG00000184115	12	unbiased	0	0	1
ENSG00000198716	12	unbiased	0	0	1
ENSG00000203949	12	unbiased	0	0	1
ENSG00000204699	12	unbiased	0	0	1
ENSG00000198946	12	unbiased	0	0	1
ENSG00000215373	12	unbiased	0	0	1
ENSG00000204379	12	unbiased	0	0	1
ENSG00000196302	12	unbiased	0	0	1
ENSG00000204179	12	unbiased	0	0	1
ENSG00000186719	12	unbiased	0	0	1
ENSG00000204801	12	unbiased	0	0	1
ENSG00000205662	12	unbiased	0	0	1
ENSG00000216649	12	unbiased	0	0	1
ENSG00000215304	12	unbiased	0	0	1
ENSG00000197592	12	unbiased	0	0	1
ENSG00000198035	12	unbiased	0	0	1
ENSG00000214990	12	unbiased	0	0	1
ENSG00000204828	12	unbiased	0	0	1
ENSG00000213499	12	unbiased	0	0	1
ENSG00000205595	12	unbiased	0	0	1
ENSG00000215398	12	unbiased	0	0	1
ENSG00000100121	12	unbiased	0	0	1
ENSG00000182824	12	unbiased	0	0	1
ENSG00000205094	12	unbiased	0	0	1
ENSG00000215112	12	unbiased	0	0	1
ENSG00000132498	12	unbiased	0	0	1
ENSG00000206141	12	unbiased	0	0	1
ENSG00000165390	12	unbiased	0	0	1
ENSG00000102080	12	unbiased	0	0	1
ENSG00000214881	12	unbiased	0	0	1
ENSG00000221867	12	unbiased	0	0	1
ENSG00000197421	12	unbiased	0	0	1
ENSG00000204375	12	unbiased	0	0	1
ENSG00000184538	12	unbiased	0	0	1
ENSG00000185351	12	unbiased	0	0	1
ENSG00000221896	12	unbiased	0	0	1
ENSG00000214164	12	unbiased	0	0	1
ENSG00000203835	12	unbiased	0	0	1
ENSG00000171478	12	unbiased	0	0	1
ENSG00000203926	12	unbiased	0	0	1
ENSG00000205034	12	unbiased	0	0	1
ENSG00000169861	12	unbiased	0	0	1
ENSG00000212653	12	unbiased	0	0	1
ENSG00000182314	12	unbiased	0	0	1
ENSG00000212758	12	unbiased	0	0	1
ENSG00000214845	12	unbiased	0	0	1
ENSG00000205312	12	unbiased	0	0	1
ENSG00000204164	12	unbiased	0	0	1
ENSG00000203828	12	unbiased	0	0	1
ENSG00000184779	12	unbiased	0	0	1
ENSG00000215111	12	unbiased	0	0	1
ENSG00000204848	12	unbiased	0	0	1
ENSG00000215253	12	unbiased	0	0	1
ENSG00000215113	12	unbiased	0	0	1
ENSG00000212757	12	unbiased	0	0	1
ENSG00000170409	12	unbiased	0	0	1
ENSG00000196540	12	unbiased	0	0	1
ENSG00000203852	12	unbiased	0	0	1
ENSG00000204449	12	unbiased	0	0	1
ENSG00000215366	12	unbiased	0	0	1
ENSG00000205457	12	unbiased	0	0	1
ENSG00000176057	12	unbiased	0	0	1
ENSG00000188377	12	unbiased	0	0	1
ENSG00000212753	12	unbiased	0	0	1
ENSG00000185751	12	unbiased	0	0	1
ENSG00000197550	12	unbiased	0	0	1
ENSG00000204778	12	unbiased	0	0	1
ENSG00000221841	12	unbiased	0	0	1
ENSG00000204495	12	unbiased	0	0	1
ENSG00000203929	12	unbiased	0	0	1
ENSG00000205021	12	unbiased	0	0	1
ENSG00000215274	12	unbiased	0	0	1
ENSG00000196102	12	unbiased	0	0	1
ENSG00000189393	12	unbiased	0	0	1
ENSG00000072444	12	unbiased	0	0	1
ENSG00000183889	12	unbiased	0	0	1
ENSG00000123447	12	unbiased	0	0	1
ENSG00000157358	12	unbiased	0	0	1
ENSG00000184879	12	unbiased	0	0	1
ENSG00000157341	12	unbiased	0	0	1
ENSG00000196993	12	unbiased	0	0	1
ENSG00000196143	12	unbiased	0	0	1
ENSG00000183038	12	unbiased	0	0	1
ENSG00000183461	12	unbiased	0	0	1
ENSG00000203981	12	unbiased	0	0	1
ENSG00000206023	12	unbiased	0	0	1
ENSG00000188384	12	unbiased	0	0	1
ENSG00000186445	12	unbiased	0	0	1
ENSG00000068990	12	unbiased	0	0	1
ENSG00000204505	12	unbiased	0	0	1
ENSG00000213505	12	unbiased	0	0	1
ENSG00000188849	12	unbiased	0	0	1
ENSG00000176115	12	unbiased	0	0	1
ENSG00000183292	12	unbiased	0	0	1
ENSG00000187711	12	unbiased	0	0	1
ENSG00000181625	12	unbiased	0	0	1
ENSG00000182217	12	unbiased	0	0	1
ENSG00000187761	12	unbiased	0	0	1
ENSG00000214329	12	unbiased	0	0	1
ENSG00000204829	12	unbiased	0	0	1
ENSG00000198567	12	unbiased	0	0	1
ENSG00000177693	12	unbiased	0	0	1
ENSG00000196347	12	unbiased	0	0	1
ENSG00000184659	12	unbiased	0	0	1
ENSG00000203817	12	unbiased	0	0	1
ENSG00000214589	12	unbiased	0	0	1
ENSG00000198082	12	unbiased	0	0	1
ENSG00000204556	12	unbiased	0	0	1
ENSG00000212756	12	unbiased	0	0	1
ENSG00000215544	12	unbiased	0	0	1
ENSG00000203977	12	unbiased	0	0	1
ENSG00000182356	12	unbiased	0	0	1
ENSG00000213504	12	unbiased	0	0	1
ENSG00000198307	12	unbiased	0	0	1
ENSG00000212759	12	unbiased	0	0	1
ENSG00000203979	12	unbiased	0	0	1
ENSG00000174196	12	unbiased	0	0	1
ENSG00000126542	12	unbiased	0	0	1
ENSG00000205584	12	unbiased	0	0	1
ENSG00000180598	12	unbiased	0	0	1
ENSG00000187786	12	unbiased	0	0	1
ENSG00000153684	12	unbiased	0	0	1
ENSG00000204840	12	unbiased	0	0	1
ENSG00000126524	11	adult	2330	2706	0
ENSG00000103512	11	adult	596	640	0
ENSG00000204794	11	adult	598	584	0
ENSG00000170906	11	adult	443	689	0
ENSG00000204525	11	adult	69	289	0
ENSG00000218940	11	adult	75	171	0
ENSG00000086205	11	adult	6	122	0
ENSG00000184110	11	adult	10	44	0
ENSG00000180777	11	adult	12	34	0
ENSG00000106526	11	adult	12	30	0
ENSG00000185164	11	adult	3	29	0
ENSG00000171471	11	adult	41	59	0.0001
ENSG00000171928	11	adult	132	131	0.0005
ENSG00000214401	11	adult	8	19	0.0016
ENSG00000150244	11	adult	8	18	0.003
ENSG00000188626	11	adult	1	8	0.003
ENSG00000215548	11	adult	59	64	0.0051
ENSG00000158517	11	adult	1	7	0.007
ENSG00000214439	11	adult	73	74	0.0076
ENSG00000215146	11	adult	22	30	0.0098
ENSG00000205274	11	adult	0	4	0.0098
ENSG00000148965	11	adult	0	4	0.0098
ENSG00000172014	11	adult	2	8	0.0126
ENSG00000182556	11	adult	5	12	0.013
ENSG00000159712	11	adult	46	50	0.0137
ENSG00000105889	11	adult	10	17	0.0181
ENSG00000099251	11	adult	6	12	0.0267
ENSG00000215407	11	adult	0	3	0.027
ENSG00000198874	11	adult	22	27	0.0328
ENSG00000157344	11	fetus	2729	1336	0
ENSG00000152117	11	fetus	978	168	0
ENSG00000198106	11	fetus	643	243	0
ENSG00000154874	11	fetus	547	219	0
ENSG00000177990	11	fetus	547	162	0
ENSG00000165055	11	fetus	530	155	0
ENSG00000215153	11	fetus	493	93	0
ENSG00000183793	11	fetus	421	141	0
ENSG00000168255	11	fetus	419	139	0
ENSG00000187811	11	fetus	378	151	0
ENSG00000203849	11	fetus	349	143	0
ENSG00000144134	11	fetus	340	80	0
ENSG00000206140	11	fetus	276	95	0
ENSG00000163040	11	fetus	205	65	0
ENSG00000198435	11	fetus	193	68	0
ENSG00000204149	11	fetus	191	43	0
ENSG00000185871	11	fetus	166	41	0
ENSG00000100068	11	fetus	151	47	0
ENSG00000212695	11	fetus	154	11	0
ENSG00000183444	11	fetus	126	31	0
ENSG00000106714	11	fetus	132	23	0
ENSG00000188199	11	fetus	129	23	0
ENSG00000136149	11	fetus	126	15	0
ENSG00000173727	11	fetus	126	11	0
ENSG00000182759	11	fetus	125	12	0
ENSG00000214820	11	fetus	114	9	0
ENSG00000203832	11	fetus	86	12	0
ENSG00000186322	11	fetus	80	12	0
ENSG00000215840	11	fetus	76	7	0
ENSG00000196436	11	fetus	63	4	0
ENSG00000214826	11	fetus	43	3	0
ENSG00000178464	11	fetus	39	3	0
ENSG00000196696	11	fetus	488	226	0.0001
ENSG00000214801	11	fetus	166	57	0.0001
ENSG00000215512	11	fetus	158	54	0.0001
ENSG00000198062	11	fetus	108	31	0.0001
ENSG00000215492	11	fetus	54	10	0.0001
ENSG00000214173	11	fetus	23	1	0.0001
ENSG00000197522	11	fetus	145	50	0.0002
ENSG00000122674	11	fetus	152	54	0.0003
ENSG00000116785	11	fetus	181	71	0.0008
ENSG00000181903	11	fetus	88	27	0.0009
ENSG00000214940	11	fetus	18	1	0.0011
ENSG00000164711	11	fetus	97	32	0.0014
ENSG00000216740	11	fetus	58	15	0.0015
ENSG00000158482	11	fetus	17	1	0.0018
ENSG00000188831	11	fetus	16	1	0.0028
ENSG00000214783	11	fetus	112	41	0.0032
ENSG00000205485	11	fetus	84	28	0.0035
ENSG00000155070	11	fetus	29	5	0.0035
ENSG00000216866	11	fetus	9	0	0.0051
ENSG00000183148	11	fetus	9	0	0.0051
ENSG00000143631	11	fetus	151	62	0.0053
ENSG00000214883	11	fetus	14	1	0.0068
ENSG00000177710	11	fetus	32	7	0.008
ENSG00000204805	11	fetus	8	0	0.0085
ENSG00000186704	11	fetus	17	2	0.0093
ENSG00000188639	11	fetus	48	14	0.0108
ENSG00000172533	11	fetus	65	22	0.0128
ENSG00000196313	11	fetus	544	285	0.0142
ENSG00000205873	11	fetus	1179	658	0.0143
ENSG00000175333	11	fetus	22	4	0.0145
ENSG00000197476	11	fetus	35	9	0.0147
ENSG00000153081	11	fetus	42	12	0.0153
ENSG00000197465	11	fetus	132	56	0.0162
ENSG00000184616	11	fetus	26	6	0.0228
ENSG00000170919	11	fetus	193	90	0.0233
ENSG00000205535	11	fetus	6	0	0.0242
ENSG00000184492	11	fetus	11	1	0.0253
ENSG00000198618	11	fetus	23	5	0.0258
ENSG00000197927	11	fetus	46	15	0.0296
ENSG00000214221	11	fetus	71	27	0.0305
ENSG00000124399	11	fetus	10	1	0.0391
ENSG00000212664	11	fetus	5	0	0.0412
ENSG00000214893	11	fetus	13	2	0.0444
ENSG00000215799	11	fetus	21	5	0.048
ENSG00000182945	11	unbiased	2	6	0.0566
ENSG00000181074	11	unbiased	2	6	0.0566
ENSG00000168379	11	unbiased	75	31	0.0603
ENSG00000198750	11	unbiased	132	109	0.0628
ENSG00000196960	11	unbiased	12	2	0.065
ENSG00000181371	11	unbiased	4	0	0.0707
ENSG00000183458	11	unbiased	4	0	0.0707
ENSG00000105988	11	unbiased	4	0	0.0707
ENSG00000204437	11	unbiased	4	0	0.0707
ENSG00000133475	11	unbiased	4	0	0.0707
ENSG00000205152	11	unbiased	62	25	0.0737
ENSG00000169892	11	unbiased	0	2	0.076
ENSG00000177306	11	unbiased	0	2	0.076
ENSG00000204813	11	unbiased	0	2	0.076
ENSG00000214856	11	unbiased	0	2	0.076
ENSG00000183249	11	unbiased	0	2	0.076
ENSG00000140839	11	unbiased	5	9	0.0796
ENSG00000214350	11	unbiased	6	10	0.0816
ENSG00000187010	11	unbiased	35	35	0.0838
ENSG00000139675	11	unbiased	53	49	0.0846
ENSG00000181935	11	unbiased	1	4	0.0866
ENSG00000205246	11	unbiased	43	16	0.0868
ENSG00000184523	11	unbiased	64	27	0.1002
ENSG00000221917	11	unbiased	29	10	0.1189
ENSG00000183604	11	unbiased	193	99	0.1206
ENSG00000219041	11	unbiased	3	0	0.1222
ENSG00000176925	11	unbiased	3	0	0.1222
ENSG00000205550	11	unbiased	3	0	0.1222
ENSG00000214880	11	unbiased	94	44	0.1299
ENSG00000215198	11	unbiased	10	2	0.1336
ENSG00000136682	11	unbiased	4	7	0.1355
ENSG00000189258	11	unbiased	6	9	0.1369
ENSG00000215456	11	unbiased	7	1	0.1376
ENSG00000187653	11	unbiased	24	8	0.1388
ENSG00000196275	11	unbiased	26	9	0.1435
ENSG00000204807	11	unbiased	21	7	0.1705
ENSG00000171847	11	unbiased	192	101	0.1759
ENSG00000214627	11	unbiased	62	28	0.1793
ENSG00000100181	11	unbiased	9	2	0.1912
ENSG00000204533	11	unbiased	21	21	0.1936
ENSG00000144140	11	unbiased	1	3	0.1936
ENSG00000205203	11	unbiased	1	3	0.1936
ENSG00000120555	11	unbiased	9	11	0.196
ENSG00000198875	11	unbiased	18	6	0.2087
ENSG00000179994	11	unbiased	6	1	0.2087
ENSG00000204632	11	unbiased	6	1	0.2087
ENSG00000196312	11	unbiased	59	27	0.2098
ENSG00000204867	11	unbiased	7	9	0.2153
ENSG00000184478	11	unbiased	2	0	0.2167
ENSG00000198156	11	unbiased	2	0	0.2167
ENSG00000198452	11	unbiased	2	0	0.2167
ENSG00000174970	11	unbiased	2	0	0.2167
ENSG00000196946	11	unbiased	2	0	0.2167
ENSG00000166007	11	unbiased	2	0	0.2167
ENSG00000125551	11	unbiased	2	0	0.2167
ENSG00000198068	11	unbiased	2	0	0.2167
ENSG00000204818	11	unbiased	2	0	0.2167
ENSG00000213759	11	unbiased	2	0	0.2167
ENSG00000188219	11	unbiased	2	0	0.2167
ENSG00000180747	11	unbiased	36	15	0.2173
ENSG00000198251	11	unbiased	2	4	0.2233
ENSG00000177400	11	unbiased	0	1	0.2233
ENSG00000169876	11	unbiased	0	1	0.2233
ENSG00000171916	11	unbiased	0	1	0.2233
ENSG00000217794	11	unbiased	0	1	0.2233
ENSG00000184303	11	unbiased	0	1	0.2233
ENSG00000221954	11	unbiased	0	1	0.2233
ENSG00000205685	11	unbiased	0	1	0.2233
ENSG00000131885	11	unbiased	0	1	0.2233
ENSG00000171483	11	unbiased	0	1	0.2233
ENSG00000185208	11	unbiased	0	1	0.2233
ENSG00000215419	11	unbiased	0	1	0.2233
ENSG00000186232	11	unbiased	0	1	0.2233
ENSG00000215302	11	unbiased	3	5	0.2319
ENSG00000152726	11	unbiased	3	5	0.2319
ENSG00000205212	11	unbiased	41	18	0.2433
ENSG00000185864	11	unbiased	33	14	0.2588
ENSG00000175886	11	unbiased	8	2	0.2629
ENSG00000198237	11	unbiased	25	10	0.2679
ENSG00000164845	11	unbiased	9	10	0.2883
ENSG00000198555	11	unbiased	9	10	0.2883
ENSG00000169203	11	unbiased	69	34	0.291
ENSG00000187060	11	unbiased	49	23	0.2953
ENSG00000185596	11	unbiased	56	45	0.3059
ENSG00000179170	11	unbiased	5	1	0.3059
ENSG00000103472	11	unbiased	30	13	0.3112
ENSG00000214975	11	unbiased	12	4	0.3128
ENSG00000169629	11	unbiased	30	26	0.3146
ENSG00000213753	11	unbiased	41	19	0.3229
ENSG00000204811	11	unbiased	20	8	0.3296
ENSG00000164740	11	unbiased	25	22	0.3371
ENSG00000182139	11	unbiased	81	42	0.3651
ENSG00000136206	11	unbiased	40	19	0.3723
ENSG00000215559	11	unbiased	31	26	0.3728
ENSG00000123965	11	unbiased	15	14	0.3794
ENSG00000147996	11	unbiased	19	17	0.3842
ENSG00000204290	11	unbiased	10	10	0.3905
ENSG00000164729	11	unbiased	9	3	0.3937
ENSG00000127957	11	unbiased	37	30	0.3982
ENSG00000188954	11	unbiased	1	0	0.3982
ENSG00000177201	11	unbiased	1	0	0.3982
ENSG00000181752	11	unbiased	1	0	0.3982
ENSG00000167390	11	unbiased	1	0	0.3982
ENSG00000181767	11	unbiased	1	0	0.3982
ENSG00000196934	11	unbiased	1	0	0.3982
ENSG00000186146	11	unbiased	1	0	0.3982
ENSG00000214891	11	unbiased	1	0	0.3982
ENSG00000182565	11	unbiased	1	0	0.3982
ENSG00000181718	11	unbiased	1	0	0.3982
ENSG00000181723	11	unbiased	1	0	0.3982
ENSG00000184055	11	unbiased	1	0	0.3982
ENSG00000184276	11	unbiased	1	0	0.3982
ENSG00000205105	11	unbiased	1	0	0.3982
ENSG00000185701	11	unbiased	1	0	0.3982
ENSG00000212744	11	unbiased	1	0	0.3982
ENSG00000197320	11	unbiased	1	0	0.3982
ENSG00000214873	11	unbiased	1	0	0.3982
ENSG00000186223	11	unbiased	1	0	0.3982
ENSG00000217451	11	unbiased	1	0	0.3982
ENSG00000185304	11	unbiased	1	0	0.3982
ENSG00000214617	11	unbiased	1	0	0.3982
ENSG00000214618	11	unbiased	1	2	0.404
ENSG00000214907	11	unbiased	1	2	0.404
ENSG00000185834	11	unbiased	1	2	0.404
ENSG00000166693	11	unbiased	2	3	0.4136
ENSG00000205029	11	unbiased	2	3	0.4136
ENSG00000204236	11	unbiased	2	3	0.4136
ENSG00000182368	11	unbiased	4	1	0.4432
ENSG00000205408	11	unbiased	4	1	0.4432
ENSG00000182053	11	unbiased	4	1	0.4432
ENSG00000205025	11	unbiased	4	1	0.4432
ENSG00000099290	11	unbiased	20	17	0.4537
ENSG00000116219	11	unbiased	27	22	0.4624
ENSG00000145736	11	unbiased	18	8	0.4745
ENSG00000170092	11	unbiased	16	7	0.4847
ENSG00000166492	11	unbiased	12	5	0.5009
ENSG00000198312	11	unbiased	72	39	0.5089
ENSG00000183506	11	unbiased	46	24	0.5185
ENSG00000197446	11	unbiased	9	8	0.5746
ENSG00000177757	11	unbiased	20	16	0.5754
ENSG00000178440	11	unbiased	55	40	0.5965
ENSG00000142794	11	unbiased	191	112	0.6031
ENSG00000188013	11	unbiased	75	42	0.6085
ENSG00000189415	11	unbiased	4	4	0.6085
ENSG00000174384	11	unbiased	4	4	0.6085
ENSG00000214802	11	unbiased	8	7	0.6241
ENSG00000182021	11	unbiased	3	1	0.6476
ENSG00000204276	11	unbiased	3	1	0.6476
ENSG00000205534	11	unbiased	3	1	0.6476
ENSG00000181958	11	unbiased	3	1	0.6476
ENSG00000196877	11	unbiased	3	1	0.6476
ENSG00000174957	11	unbiased	3	1	0.6476
ENSG00000183747	11	unbiased	3	1	0.6476
ENSG00000180974	11	unbiased	3	1	0.6476
ENSG00000160172	11	unbiased	65	46	0.6544
ENSG00000176809	11	unbiased	86	60	0.655
ENSG00000204147	11	unbiased	223	150	0.6579
ENSG00000214754	11	unbiased	3	3	0.6637
ENSG00000169662	11	unbiased	7	6	0.6752
ENSG00000164669	11	unbiased	14	11	0.6815
ENSG00000188152	11	unbiased	14	11	0.6815
ENSG00000170629	11	unbiased	71	41	0.7226
ENSG00000153143	11	unbiased	2	2	0.7345
ENSG00000186234	11	unbiased	2	2	0.7345
ENSG00000220948	11	unbiased	2	2	0.7345
ENSG00000213985	11	unbiased	6	5	0.7373
ENSG00000189366	11	unbiased	49	28	0.7466
ENSG00000013573	11	unbiased	37	21	0.7712
ENSG00000214915	11	unbiased	15	8	0.7772
ENSG00000149435	11	unbiased	8	4	0.7805
ENSG00000198445	11	unbiased	1	1	0.8256
ENSG00000177233	11	unbiased	1	1	0.8256
ENSG00000205266	11	unbiased	1	1	0.8256
ENSG00000205030	11	unbiased	1	1	0.8256
ENSG00000176787	11	unbiased	1	1	0.8256
ENSG00000124900	11	unbiased	1	1	0.8256
ENSG00000214525	11	unbiased	1	1	0.8256
ENSG00000181837	11	unbiased	1	1	0.8256
ENSG00000132967	11	unbiased	1	1	0.8256
ENSG00000204622	11	unbiased	1	1	0.8256
ENSG00000185061	11	unbiased	1	1	0.8256
ENSG00000188400	11	unbiased	1	1	0.8256
ENSG00000215817	11	unbiased	1	1	0.8256
ENSG00000214861	11	unbiased	1	1	0.8256
ENSG00000215481	11	unbiased	11	6	0.8441
ENSG00000214534	11	unbiased	11	6	0.8441
ENSG00000185203	11	unbiased	17	12	0.8519
ENSG00000172971	11	unbiased	4	2	0.8574
ENSG00000182502	11	unbiased	4	2	0.8574
ENSG00000196933	11	unbiased	4	2	0.8574
ENSG00000204793	11	unbiased	4	2	0.8574
ENSG00000214081	11	unbiased	9	5	0.888
ENSG00000182782	11	unbiased	4	3	0.8997
ENSG00000168204	11	unbiased	82	50	0.9047
ENSG00000178162	11	unbiased	7	5	0.9111
ENSG00000172974	11	unbiased	10	7	0.912
ENSG00000179799	11	unbiased	2	1	0.912
ENSG00000203827	11	unbiased	2	1	0.912
ENSG00000128322	11	unbiased	2	1	0.912
ENSG00000185037	11	unbiased	2	1	0.912
ENSG00000187589	11	unbiased	2	1	0.912
ENSG00000204670	11	unbiased	2	1	0.912
ENSG00000186113	11	unbiased	2	1	0.912
ENSG00000220804	11	unbiased	44	29	0.9346
ENSG00000151539	11	unbiased	80	52	0.9512
ENSG00000157576	11	unbiased	31	19	0.9737
ENSG00000174093	11	unbiased	9	6	0.9859
ENSG00000170160	11	unbiased	797	503	1
ENSG00000078319	11	unbiased	67	43	1
ENSG00000158483	11	unbiased	43	27	1
ENSG00000204571	11	unbiased	39	25	1
ENSG00000198496	11	unbiased	36	23	1
ENSG00000204814	11	unbiased	5	3	1
ENSG00000184721	11	unbiased	0	0	1
ENSG00000156750	11	unbiased	0	0	1
ENSG00000205124	11	unbiased	0	0	1
ENSG00000177243	11	unbiased	0	0	1
ENSG00000185074	11	unbiased	0	0	1
ENSG00000215355	11	unbiased	0	0	1
ENSG00000205120	11	unbiased	0	0	1
ENSG00000196834	11	unbiased	0	0	1
ENSG00000212638	11	unbiased	0	0	1
ENSG00000203836	11	unbiased	0	0	1
ENSG00000177910	11	unbiased	0	0	1
ENSG00000182783	11	unbiased	0	0	1
ENSG00000185040	11	unbiased	0	0	1
ENSG00000196240	11	unbiased	0	0	1
ENSG00000205946	11	unbiased	0	0	1
ENSG00000203834	11	unbiased	0	0	1
ENSG00000204816	11	unbiased	0	0	1
ENSG00000221957	11	unbiased	0	0	1
ENSG00000203975	11	unbiased	0	0	1
ENSG00000204788	11	unbiased	0	0	1
ENSG00000186076	11	unbiased	0	0	1
ENSG00000177023	11	unbiased	0	0	1
ENSG00000205482	11	unbiased	0	0	1
ENSG00000205115	11	unbiased	0	0	1
ENSG00000205452	11	unbiased	0	0	1
ENSG00000212755	11	unbiased	0	0	1
ENSG00000180770	11	unbiased	0	0	1
ENSG00000216829	11	unbiased	0	0	1
ENSG00000186599	11	unbiased	0	0	1
ENSG00000204802	11	unbiased	0	0	1
ENSG00000171116	11	unbiased	0	0	1
ENSG00000189002	11	unbiased	0	0	1
ENSG00000187082	11	unbiased	0	0	1
ENSG00000205561	11	unbiased	0	0	1
ENSG00000185710	11	unbiased	0	0	1
ENSG00000104827	11	unbiased	0	0	1
ENSG00000221930	11	unbiased	0	0	1
ENSG00000198129	11	unbiased	0	0	1
ENSG00000181961	11	unbiased	0	0	1
ENSG00000205122	11	unbiased	0	0	1
ENSG00000205505	11	unbiased	0	0	1
ENSG00000169040	11	unbiased	0	0	1
ENSG00000177257	11	unbiased	0	0	1
ENSG00000214470	11	unbiased	0	0	1
ENSG00000186645	11	unbiased	0	0	1
ENSG00000188403	11	unbiased	0	0	1
ENSG00000215409	11	unbiased	0	0	1
ENSG00000204780	11	unbiased	0	0	1
ENSG00000205125	11	unbiased	0	0	1
ENSG00000206142	11	unbiased	0	0	1
ENSG00000183054	11	unbiased	0	0	1
ENSG00000186148	11	unbiased	0	0	1
ENSG00000182330	11	unbiased	0	0	1
ENSG00000185978	11	unbiased	0	0	1
ENSG00000198229	11	unbiased	0	0	1
ENSG00000178306	11	unbiased	0	0	1
ENSG00000203767	11	unbiased	0	0	1
ENSG00000205509	11	unbiased	0	0	1
ENSG00000175319	11	unbiased	0	0	1
ENSG00000185097	11	unbiased	0	0	1
ENSG00000197004	11	unbiased	0	0	1
ENSG00000069651	11	unbiased	0	0	1
ENSG00000204914	11	unbiased	0	0	1
ENSG00000205580	11	unbiased	0	0	1
ENSG00000205273	11	unbiased	0	0	1
ENSG00000204916	11	unbiased	0	0	1
ENSG00000182315	11	unbiased	0	0	1
ENSG00000198601	11	unbiased	0	0	1
ENSG00000197896	11	unbiased	0	0	1
ENSG00000197665	11	unbiased	0	0	1
ENSG00000188439	11	unbiased	0	0	1
ENSG00000212754	11	unbiased	0	0	1
ENSG00000203948	11	unbiased	0	0	1
ENSG00000184301	11	unbiased	0	0	1
ENSG00000214558	11	unbiased	0	0	1
ENSG00000204485	11	unbiased	0	0	1
ENSG00000215020	11	unbiased	0	0	1
ENSG00000198305	11	unbiased	0	0	1
ENSG00000198632	11	unbiased	0	0	1
ENSG00000205775	11	unbiased	0	0	1
ENSG00000204776	11	unbiased	0	0	1
ENSG00000196161	11	unbiased	0	0	1
ENSG00000186119	11	unbiased	0	0	1
ENSG00000187627	11	unbiased	0	0	1
ENSG00000182498	11	unbiased	0	0	1
ENSG00000188073	11	unbiased	0	0	1
ENSG00000183426	11	unbiased	0	0	1
ENSG00000203770	11	unbiased	0	0	1
ENSG00000215288	11	unbiased	0	0	1
ENSG00000156755	11	unbiased	0	0	1
ENSG00000204486	11	unbiased	0	0	1
ENSG00000203771	11	unbiased	0	0	1
ENSG00000215854	11	unbiased	0	0	1
ENSG00000184033	11	unbiased	0	0	1
ENSG00000170165	11	unbiased	0	0	1
ENSG00000181950	11	unbiased	0	0	1
ENSG00000212836	11	unbiased	0	0	1
ENSG00000205508	11	unbiased	0	0	1
ENSG00000204849	11	unbiased	0	0	1
ENSG00000205118	11	unbiased	0	0	1
ENSG00000214613	11	unbiased	0	0	1
ENSG00000184624	11	unbiased	0	0	1
ENSG00000215376	11	unbiased	0	0	1
ENSG00000189166	11	unbiased	0	0	1
ENSG00000203850	11	unbiased	0	0	1
ENSG00000156363	11	unbiased	0	0	1
ENSG00000203989	11	unbiased	0	0	1
ENSG00000205506	11	unbiased	0	0	1
ENSG00000221927	11	unbiased	0	0	1
ENSG00000177799	11	unbiased	0	0	1
ENSG00000122854	11	unbiased	0	0	1
ENSG00000169659	11	unbiased	0	0	1
ENSG00000215269	11	unbiased	0	0	1
ENSG00000204502	11	unbiased	0	0	1
ENSG00000215575	11	unbiased	0	0	1
ENSG00000164871	11	unbiased	0	0	1
ENSG00000214034	11	unbiased	0	0	1
ENSG00000205240	11	unbiased	0	0	1
ENSG00000212640	11	unbiased	0	0	1
ENSG00000176695	11	unbiased	0	0	1
ENSG00000167494	11	unbiased	0	0	1
ENSG00000204376	11	unbiased	0	0	1
ENSG00000188280	11	unbiased	0	0	1
ENSG00000198444	11	unbiased	0	0	1
ENSG00000215354	11	unbiased	0	0	1
ENSG00000189011	11	unbiased	0	0	1
ENSG00000157322	11	unbiased	0	0	1
ENSG00000215206	11	unbiased	0	0	1
ENSG00000204501	11	unbiased	0	0	1
ENSG00000133460	10	adult	187	285	0
ENSG00000180229	10	adult	98	219	0
ENSG00000213240	10	adult	146	169	0
ENSG00000186940	10	adult	101	128	0
ENSG00000105366	10	adult	19	199	0
ENSG00000187667	10	adult	53	136	0
ENSG00000153666	10	adult	54	111	0
ENSG00000178130	10	adult	42	62	0
ENSG00000186481	10	adult	6	63	0
ENSG00000128284	10	adult	6	61	0
ENSG00000166998	10	adult	14	41	0
ENSG00000204677	10	adult	11	33	0
ENSG00000188269	10	adult	0	34	0
ENSG00000128422	10	adult	0	16	0
ENSG00000213761	10	adult	0	10	0
ENSG00000196204	10	adult	73	89	0.0001
ENSG00000204936	10	adult	16	33	0.0001
ENSG00000183628	10	adult	455	379	0.0002
ENSG00000178115	10	adult	10	20	0.0035
ENSG00000188234	10	adult	0	5	0.0036
ENSG00000179277	10	adult	64	69	0.0039
ENSG00000196357	10	adult	39	47	0.0051
ENSG00000196774	10	adult	1	7	0.007
ENSG00000184206	10	adult	0	4	0.0098
ENSG00000204869	10	adult	17	25	0.011
ENSG00000007129	10	adult	4	11	0.011
ENSG00000181819	10	adult	2	8	0.0126
ENSG00000181273	10	adult	0	3	0.027
ENSG00000140478	10	adult	0	3	0.027
ENSG00000122497	10	adult	46	46	0.0448
ENSG00000221895	10	fetus	1866	353	0
ENSG00000215908	10	fetus	1743	363	0
ENSG00000135213	10	fetus	1007	309	0
ENSG00000184246	10	fetus	980	209	0
ENSG00000196267	10	fetus	758	113	0
ENSG00000171291	10	fetus	662	151	0
ENSG00000213413	10	fetus	625	150	0
ENSG00000214391	10	fetus	695	66	0
ENSG00000186543	10	fetus	512	190	0
ENSG00000159266	10	fetus	474	200	0
ENSG00000178604	10	fetus	452	128	0
ENSG00000197083	10	fetus	518	33	0
ENSG00000215790	10	fetus	458	92	0
ENSG00000188933	10	fetus	426	112	0
ENSG00000204693	10	fetus	376	99	0
ENSG00000188002	10	fetus	313	117	0
ENSG00000174501	10	fetus	355	69	0
ENSG00000123870	10	fetus	301	104	0
ENSG00000188185	10	fetus	251	38	0
ENSG00000214685	10	fetus	189	29	0
ENSG00000175322	10	fetus	163	50	0
ENSG00000205822	10	fetus	152	45	0
ENSG00000197373	10	fetus	124	37	0
ENSG00000214242	10	fetus	113	32	0
ENSG00000214310	10	fetus	117	14	0
ENSG00000139133	10	fetus	95	25	0
ENSG00000170667	10	fetus	104	14	0
ENSG00000204434	10	fetus	100	12	0
ENSG00000134297	10	fetus	84	20	0
ENSG00000197149	10	fetus	97	4	0
ENSG00000177359	10	fetus	81	18	0
ENSG00000218175	10	fetus	85	9	0
ENSG00000185641	10	fetus	81	8	0
ENSG00000188856	10	fetus	55	9	0
ENSG00000196183	10	fetus	55	7	0
ENSG00000197575	10	fetus	59	2	0
ENSG00000169253	10	fetus	48	7	0
ENSG00000214925	10	fetus	47	6	0
ENSG00000154529	10	fetus	39	2	0
ENSG00000173272	10	fetus	1470	774	0.0001
ENSG00000197332	10	fetus	406	179	0.0001
ENSG00000188599	10	fetus	115	35	0.0001
ENSG00000204517	10	fetus	93	25	0.0001
ENSG00000180610	10	fetus	38	5	0.0001
ENSG00000214562	10	fetus	32	3	0.0001
ENSG00000206228	10	fetus	17	0	0.0001
ENSG00000174450	10	fetus	52	10	0.0002
ENSG00000204118	10	fetus	135	46	0.0003
ENSG00000205681	10	fetus	96	29	0.0004
ENSG00000103832	10	fetus	38	6	0.0004
ENSG00000197627	10	fetus	103	34	0.001
ENSG00000174428	10	fetus	83	25	0.001
ENSG00000205337	10	fetus	112	39	0.0014
ENSG00000214300	10	fetus	110	38	0.0014
ENSG00000213474	10	fetus	17	1	0.0018
ENSG00000205209	10	fetus	108	38	0.002
ENSG00000163612	10	fetus	201	86	0.0032
ENSG00000217416	10	fetus	19	2	0.0041
ENSG00000214262	10	fetus	126	49	0.0047
ENSG00000219928	10	fetus	14	1	0.0068
ENSG00000197054	10	fetus	227	103	0.0071
ENSG00000212932	10	fetus	8	0	0.0085
ENSG00000186921	10	fetus	8	0	0.0085
ENSG00000172969	10	fetus	57	18	0.0109
ENSG00000196131	10	fetus	155	67	0.0123
ENSG00000116652	10	fetus	45	13	0.0128
ENSG00000212993	10	fetus	16	2	0.0138
ENSG00000205773	10	fetus	55	18	0.0171
ENSG00000198064	10	fetus	138	60	0.0205
ENSG00000165121	10	fetus	91	36	0.0219
ENSG00000184294	10	fetus	6	0	0.0242
ENSG00000215156	10	fetus	33	9	0.0255
ENSG00000217624	10	fetus	20	4	0.0286
ENSG00000187951	10	fetus	20	4	0.0286
ENSG00000180764	10	fetus	82	33	0.0365
ENSG00000196656	10	fetus	5	0	0.0412
ENSG00000206033	10	fetus	5	0	0.0412
ENSG00000214787	10	unbiased	32	10	0.0594
ENSG00000188375	10	unbiased	9	1	0.06
ENSG00000214135	10	unbiased	198	98	0.0645
ENSG00000179817	10	unbiased	4	0	0.0707
ENSG00000015568	10	unbiased	4	0	0.0707
ENSG00000139223	10	unbiased	4	0	0.0707
ENSG00000177212	10	unbiased	4	0	0.0707
ENSG00000185385	10	unbiased	4	0	0.0707
ENSG00000206032	10	unbiased	0	2	0.076
ENSG00000183206	10	unbiased	0	2	0.076
ENSG00000171931	10	unbiased	0	2	0.076
ENSG00000217281	10	unbiased	0	2	0.076
ENSG00000170215	10	unbiased	0	2	0.076
ENSG00000181524	10	unbiased	19	5	0.0866
ENSG00000168995	10	unbiased	1	4	0.0866
ENSG00000104938	10	unbiased	1	4	0.0866
ENSG00000204561	10	unbiased	1	4	0.0866
ENSG00000125804	10	unbiased	55	50	0.0958
ENSG00000205575	10	unbiased	131	63	0.0986
ENSG00000189423	10	unbiased	64	27	0.1002
ENSG00000213071	10	unbiased	34	12	0.1003
ENSG00000173876	10	unbiased	16	4	0.1022
ENSG00000197932	10	unbiased	53	48	0.1073
ENSG00000179755	10	unbiased	13	3	0.1191
ENSG00000160072	10	unbiased	38	36	0.1218
ENSG00000075886	10	unbiased	31	11	0.1218
ENSG00000205677	10	unbiased	3	0	0.1222
ENSG00000118976	10	unbiased	3	0	0.1222
ENSG00000214581	10	unbiased	3	0	0.1222
ENSG00000214552	10	unbiased	3	0	0.1222
ENSG00000215915	10	unbiased	23	24	0.1251
ENSG00000175170	10	unbiased	189	97	0.1253
ENSG00000214967	10	unbiased	43	17	0.1269
ENSG00000174353	10	unbiased	8	11	0.1309
ENSG00000189251	10	unbiased	146	73	0.1334
ENSG00000205596	10	unbiased	7	10	0.1345
ENSG00000188755	10	unbiased	7	1	0.1376
ENSG00000214232	10	unbiased	24	8	0.1388
ENSG00000163386	10	unbiased	113	90	0.1496
ENSG00000204831	10	unbiased	214	113	0.1589
ENSG00000162685	10	unbiased	44	39	0.1784
ENSG00000182487	10	unbiased	1	3	0.1936
ENSG00000203818	10	unbiased	1	3	0.1936
ENSG00000188532	10	unbiased	1	3	0.1936
ENSG00000204844	10	unbiased	16	5	0.1988
ENSG00000197976	10	unbiased	321	230	0.2121
ENSG00000177489	10	unbiased	2	0	0.2167
ENSG00000189052	10	unbiased	2	0	0.2167
ENSG00000206014	10	unbiased	2	0	0.2167
ENSG00000180152	10	unbiased	2	0	0.2167
ENSG00000127515	10	unbiased	2	0	0.2167
ENSG00000144188	10	unbiased	2	0	0.2167
ENSG00000203768	10	unbiased	2	0	0.2167
ENSG00000204509	10	unbiased	2	0	0.2167
ENSG00000184139	10	unbiased	2	0	0.2167
ENSG00000204880	10	unbiased	2	0	0.2167
ENSG00000184844	10	unbiased	2	4	0.2233
ENSG00000197414	10	unbiased	2	4	0.2233
ENSG00000107018	10	unbiased	0	1	0.2233
ENSG00000204293	10	unbiased	0	1	0.2233
ENSG00000183938	10	unbiased	0	1	0.2233
ENSG00000174368	10	unbiased	0	1	0.2233
ENSG00000176923	10	unbiased	0	1	0.2233
ENSG00000203820	10	unbiased	0	1	0.2233
ENSG00000184490	10	unbiased	0	1	0.2233
ENSG00000067601	10	unbiased	65	53	0.2312
ENSG00000099389	10	unbiased	3	5	0.2319
ENSG00000183600	10	unbiased	54	25	0.2458
ENSG00000188765	10	unbiased	35	15	0.2552
ENSG00000204554	10	unbiased	33	14	0.2588
ENSG00000187870	10	unbiased	10	3	0.2953
ENSG00000188383	10	unbiased	80	62	0.3049
ENSG00000214311	10	unbiased	63	50	0.3057
ENSG00000196648	10	unbiased	5	1	0.3059
ENSG00000182652	10	unbiased	5	1	0.3059
ENSG00000179412	10	unbiased	12	4	0.3128
ENSG00000180574	10	unbiased	12	4	0.3128
ENSG00000214653	10	unbiased	14	5	0.3232
ENSG00000213974	10	unbiased	50	24	0.3286
ENSG00000186288	10	unbiased	50	40	0.3491
ENSG00000196912	10	unbiased	346	199	0.3505
ENSG00000149531	10	unbiased	66	51	0.367
ENSG00000196815	10	unbiased	5	6	0.3688
ENSG00000214719	10	unbiased	106	57	0.3961
ENSG00000206034	10	unbiased	1	0	0.3982
ENSG00000198022	10	unbiased	1	0	0.3982
ENSG00000176299	10	unbiased	1	0	0.3982
ENSG00000212844	10	unbiased	1	0	0.3982
ENSG00000215405	10	unbiased	1	0	0.3982
ENSG00000214399	10	unbiased	1	0	0.3982
ENSG00000204471	10	unbiased	1	0	0.3982
ENSG00000186925	10	unbiased	1	0	0.3982
ENSG00000215371	10	unbiased	1	0	0.3982
ENSG00000189013	10	unbiased	1	0	0.3982
ENSG00000178161	10	unbiased	1	0	0.3982
ENSG00000185051	10	unbiased	1	0	0.3982
ENSG00000198493	10	unbiased	1	0	0.3982
ENSG00000176312	10	unbiased	1	0	0.3982
ENSG00000166013	10	unbiased	1	0	0.3982
ENSG00000215339	10	unbiased	1	0	0.3982
ENSG00000101441	10	unbiased	1	0	0.3982
ENSG00000204748	10	unbiased	1	0	0.3982
ENSG00000187267	10	unbiased	1	0	0.3982
ENSG00000215379	10	unbiased	1	0	0.3982
ENSG00000172186	10	unbiased	15	6	0.4026
ENSG00000219133	10	unbiased	13	5	0.4026
ENSG00000127530	10	unbiased	3	4	0.4026
ENSG00000214280	10	unbiased	3	4	0.4026
ENSG00000215863	10	unbiased	178	100	0.409
ENSG00000161132	10	unbiased	17	15	0.4296
ENSG00000184227	10	unbiased	96	52	0.4376
ENSG00000185041	10	unbiased	4	1	0.4432
ENSG00000206168	10	unbiased	4	1	0.4432
ENSG00000180068	10	unbiased	4	1	0.4432
ENSG00000170848	10	unbiased	82	44	0.4478
ENSG00000214765	10	unbiased	90	49	0.4696
ENSG00000219186	10	unbiased	6	2	0.4904
ENSG00000129204	10	unbiased	79	43	0.5016
ENSG00000203663	10	unbiased	8	3	0.5036
ENSG00000176857	10	unbiased	18	15	0.5177
ENSG00000204368	10	unbiased	23	11	0.5184
ENSG00000196593	10	unbiased	149	104	0.5329
ENSG00000196433	10	unbiased	83	46	0.5488
ENSG00000124097	10	unbiased	19	9	0.55
ENSG00000205702	10	unbiased	17	14	0.5548
ENSG00000204637	10	unbiased	4	4	0.6085
ENSG00000179826	10	unbiased	51	28	0.6296
ENSG00000185182	10	unbiased	3	1	0.6476
ENSG00000196862	10	unbiased	3	1	0.6476
ENSG00000188078	10	unbiased	3	1	0.6476
ENSG00000214997	10	unbiased	3	1	0.6476
ENSG00000167360	10	unbiased	3	1	0.6476
ENSG00000184902	10	unbiased	3	1	0.6476
ENSG00000184635	10	unbiased	3	1	0.6476
ENSG00000205044	10	unbiased	5	2	0.6579
ENSG00000185177	10	unbiased	3	3	0.6637
ENSG00000175265	10	unbiased	129	88	0.6799
ENSG00000106610	10	unbiased	248	165	0.7141
ENSG00000196620	10	unbiased	2	2	0.7345
ENSG00000171942	10	unbiased	2	2	0.7345
ENSG00000181984	10	unbiased	10	5	0.7466
ENSG00000183666	10	unbiased	67	46	0.761
ENSG00000204172	10	unbiased	282	172	0.7798
ENSG00000122543	10	unbiased	8	4	0.7805
ENSG00000205804	10	unbiased	330	202	0.7852
ENSG00000008128	10	unbiased	58	34	0.8041
ENSG00000154198	10	unbiased	18	13	0.8056
ENSG00000205748	10	unbiased	5	4	0.8139
ENSG00000174115	10	unbiased	6	3	0.8183
ENSG00000215092	10	unbiased	18	10	0.8209
ENSG00000197617	10	unbiased	33	19	0.8222
ENSG00000166926	10	unbiased	1	1	0.8256
ENSG00000204245	10	unbiased	1	1	0.8256
ENSG00000204625	10	unbiased	1	1	0.8256
ENSG00000184923	10	unbiased	1	1	0.8256
ENSG00000170255	10	unbiased	1	1	0.8256
ENSG00000142789	10	unbiased	1	1	0.8256
ENSG00000219492	10	unbiased	1	1	0.8256
ENSG00000197621	10	unbiased	1	1	0.8256
ENSG00000197689	10	unbiased	1	1	0.8256
ENSG00000215483	10	unbiased	26	15	0.8493
ENSG00000172650	10	unbiased	4	2	0.8574
ENSG00000183629	10	unbiased	4	2	0.8574
ENSG00000179750	10	unbiased	4	2	0.8574
ENSG00000157021	10	unbiased	52	35	0.8576
ENSG00000171084	10	unbiased	42	25	0.8803
ENSG00000185158	10	unbiased	66	40	0.8997
ENSG00000186825	10	unbiased	4	3	0.8997
ENSG00000213795	10	unbiased	4	3	0.8997
ENSG00000172799	10	unbiased	10	7	0.912
ENSG00000197990	10	unbiased	2	1	0.912
ENSG00000120952	10	unbiased	2	1	0.912
ENSG00000215372	10	unbiased	2	1	0.912
ENSG00000197263	10	unbiased	2	1	0.912
ENSG00000187545	10	unbiased	2	1	0.912
ENSG00000214886	10	unbiased	2	1	0.912
ENSG00000181126	10	unbiased	7	4	0.9345
ENSG00000161807	10	unbiased	18	12	0.9566
ENSG00000197658	10	unbiased	15	10	0.9654
ENSG00000217289	10	unbiased	9	6	0.9859
ENSG00000212712	10	unbiased	18	11	0.9874
ENSG00000206149	10	unbiased	126	79	1
ENSG00000219507	10	unbiased	41	26	1
ENSG00000177992	10	unbiased	24	15	1
ENSG00000215065	10	unbiased	13	8	1
ENSG00000196908	10	unbiased	8	5	1
ENSG00000125498	10	unbiased	3	2	1
ENSG00000172150	10	unbiased	3	2	1
ENSG00000212987	10	unbiased	0	0	1
ENSG00000221861	10	unbiased	0	0	1
ENSG00000204697	10	unbiased	0	0	1
ENSG00000204798	10	unbiased	0	0	1
ENSG00000196796	10	unbiased	0	0	1
ENSG00000157950	10	unbiased	0	0	1
ENSG00000203819	10	unbiased	0	0	1
ENSG00000166160	10	unbiased	0	0	1
ENSG00000187988	10	unbiased	0	0	1
ENSG00000215859	10	unbiased	0	0	1
ENSG00000124578	10	unbiased	0	0	1
ENSG00000204194	10	unbiased	0	0	1
ENSG00000205095	10	unbiased	0	0	1
ENSG00000212951	10	unbiased	0	0	1
ENSG00000214822	10	unbiased	0	0	1
ENSG00000161583	10	unbiased	0	0	1
ENSG00000205271	10	unbiased	0	0	1
ENSG00000167633	10	unbiased	0	0	1
ENSG00000154537	10	unbiased	0	0	1
ENSG00000205947	10	unbiased	0	0	1
ENSG00000203769	10	unbiased	0	0	1
ENSG00000205272	10	unbiased	0	0	1
ENSG00000204688	10	unbiased	0	0	1
ENSG00000197704	10	unbiased	0	0	1
ENSG00000204456	10	unbiased	0	0	1
ENSG00000204031	10	unbiased	0	0	1
ENSG00000196585	10	unbiased	0	0	1
ENSG00000170152	10	unbiased	0	0	1
ENSG00000104818	10	unbiased	0	0	1
ENSG00000204503	10	unbiased	0	0	1
ENSG00000214090	10	unbiased	0	0	1
ENSG00000214614	10	unbiased	0	0	1
ENSG00000187537	10	unbiased	0	0	1
ENSG00000187754	10	unbiased	0	0	1
ENSG00000198820	10	unbiased	0	0	1
ENSG00000158527	10	unbiased	0	0	1
ENSG00000204508	10	unbiased	0	0	1
ENSG00000215315	10	unbiased	0	0	1
ENSG00000205270	10	unbiased	0	0	1
ENSG00000204873	10	unbiased	0	0	1
ENSG00000189309	10	unbiased	0	0	1
ENSG00000198021	10	unbiased	0	0	1
ENSG00000182418	10	unbiased	0	0	1
ENSG00000204687	10	unbiased	0	0	1
ENSG00000143556	10	unbiased	0	0	1
ENSG00000204491	10	unbiased	0	0	1
ENSG00000206127	10	unbiased	0	0	1
ENSG00000215033	10	unbiased	0	0	1
ENSG00000205176	10	unbiased	0	0	1
ENSG00000170373	10	unbiased	0	0	1
ENSG00000198573	10	unbiased	0	0	1
ENSG00000203978	10	unbiased	0	0	1
ENSG00000197978	10	unbiased	0	0	1
ENSG00000214585	10	unbiased	0	0	1
ENSG00000116708	10	unbiased	0	0	1
ENSG00000212717	10	unbiased	0	0	1
ENSG00000215275	10	unbiased	0	0	1
ENSG00000173678	10	unbiased	0	0	1
ENSG00000130538	10	unbiased	0	0	1
ENSG00000196406	10	unbiased	0	0	1
ENSG00000188424	10	unbiased	0	0	1
ENSG00000147380	10	unbiased	0	0	1
ENSG00000144015	10	unbiased	0	0	1
ENSG00000184040	10	unbiased	0	0	1
ENSG00000185128	10	unbiased	0	0	1
ENSG00000221920	10	unbiased	0	0	1
ENSG00000213797	10	unbiased	0	0	1
ENSG00000189092	10	unbiased	0	0	1
ENSG00000187272	10	unbiased	0	0	1
ENSG00000196578	10	unbiased	0	0	1
ENSG00000204507	10	unbiased	0	0	1
ENSG00000205718	10	unbiased	0	0	1
ENSG00000203976	10	unbiased	0	0	1
ENSG00000197848	10	unbiased	0	0	1
ENSG00000183632	10	unbiased	0	0	1
ENSG00000213114	10	unbiased	0	0	1
ENSG00000183305	10	unbiased	0	0	1
ENSG00000196772	10	unbiased	0	0	1
ENSG00000205017	10	unbiased	0	0	1
ENSG00000183441	10	unbiased	0	0	1
ENSG00000213444	10	unbiased	0	0	1
ENSG00000203812	10	unbiased	0	0	1
ENSG00000161047	10	unbiased	0	0	1
ENSG00000204919	10	unbiased	0	0	1
ENSG00000174667	10	unbiased	0	0	1
ENSG00000206474	10	unbiased	0	0	1
ENSG00000203839	10	unbiased	0	0	1
ENSG00000148828	10	unbiased	0	0	1
ENSG00000215468	10	unbiased	0	0	1
ENSG00000147926	10	unbiased	0	0	1
ENSG00000051415	10	unbiased	0	0	1
ENSG00000155282	10	unbiased	0	0	1
ENSG00000197294	10	unbiased	0	0	1
ENSG00000205755	10	unbiased	0	0	1
ENSG00000170217	10	unbiased	0	0	1
ENSG00000188438	10	unbiased	0	0	1
ENSG00000197262	10	unbiased	0	0	1
ENSG00000204789	9	adult	963	1267	0
ENSG00000206193	9	adult	285	362	0
ENSG00000205364	9	adult	31	350	0
ENSG00000198075	9	adult	161	190	0
ENSG00000180178	9	adult	88	108	0
ENSG00000185904	9	adult	48	136	0
ENSG00000125144	9	adult	2	134	0
ENSG00000184785	9	adult	18	69	0
ENSG00000127507	9	adult	21	63	0
ENSG00000182890	9	adult	21	50	0
ENSG00000214100	9	adult	1	31	0
ENSG00000214922	9	adult	0	4	0.0098
ENSG00000196922	9	adult	234	192	0.0135
ENSG00000187451	9	adult	350	273	0.0168
ENSG00000206192	9	adult	0	3	0.027
ENSG00000205850	9	adult	13	19	0.0295
ENSG00000213516	9	fetus	2158	550	0
ENSG00000080947	9	fetus	1615	310	0
ENSG00000188171	9	fetus	1143	447	0
ENSG00000189306	9	fetus	1081	459	0
ENSG00000167383	9	fetus	1102	370	0
ENSG00000206062	9	fetus	632	289	0
ENSG00000144006	9	fetus	681	138	0
ENSG00000171295	9	fetus	565	228	0
ENSG00000187953	9	fetus	584	179	0
ENSG00000189136	9	fetus	616	138	0
ENSG00000188000	9	fetus	504	181	0
ENSG00000215154	9	fetus	503	163	0
ENSG00000196757	9	fetus	518	144	0
ENSG00000204527	9	fetus	481	161	0
ENSG00000197701	9	fetus	472	127	0
ENSG00000118620	9	fetus	440	154	0
ENSG00000215490	9	fetus	380	154	0
ENSG00000198153	9	fetus	375	158	0
ENSG00000133519	9	fetus	380	124	0
ENSG00000105750	9	fetus	403	92	0
ENSG00000177599	9	fetus	401	91	0
ENSG00000182378	9	fetus	309	122	0
ENSG00000183647	9	fetus	307	96	0
ENSG00000145965	9	fetus	275	106	0
ENSG00000189089	9	fetus	242	64	0
ENSG00000185986	9	fetus	240	61	0
ENSG00000178150	9	fetus	194	67	0
ENSG00000183850	9	fetus	179	34	0
ENSG00000197511	9	fetus	168	41	0
ENSG00000212778	9	fetus	159	35	0
ENSG00000215186	9	fetus	130	40	0
ENSG00000160229	9	fetus	140	22	0
ENSG00000214429	9	fetus	123	28	0
ENSG00000213315	9	fetus	90	14	0
ENSG00000177350	9	fetus	63	10	0
ENSG00000189269	9	fetus	50	4	0
ENSG00000159247	9	fetus	32	2	0
ENSG00000196861	9	fetus	28	0	0
ENSG00000172250	9	fetus	299	122	0.0001
ENSG00000198346	9	fetus	236	92	0.0001
ENSG00000146574	9	fetus	104	29	0.0001
ENSG00000221953	9	fetus	61	12	0.0001
ENSG00000215464	9	fetus	15	0	0.0002
ENSG00000060303	9	fetus	20	1	0.0005
ENSG00000220891	9	fetus	232	96	0.0006
ENSG00000204383	9	fetus	59	14	0.0006
ENSG00000219529	9	fetus	38	7	0.0012
ENSG00000204113	9	fetus	72	21	0.0016
ENSG00000204941	9	fetus	158	62	0.0017
ENSG00000159882	9	fetus	166	67	0.0024
ENSG00000187928	9	fetus	27	4	0.0024
ENSG00000183022	9	fetus	115	42	0.0026
ENSG00000173295	9	fetus	242	107	0.0027
ENSG00000205649	9	fetus	16	1	0.0028
ENSG00000188624	9	fetus	64	19	0.0036
ENSG00000197503	9	fetus	102	37	0.0043
ENSG00000197385	9	fetus	72	23	0.0045
ENSG00000127589	9	fetus	9	0	0.0051
ENSG00000156009	9	fetus	9	0	0.0051
ENSG00000214069	9	fetus	46	12	0.0053
ENSG00000182903	9	fetus	1456	812	0.0058
ENSG00000206448	9	fetus	18	2	0.0062
ENSG00000167562	9	fetus	57	17	0.0064
ENSG00000221891	9	fetus	111	43	0.0078
ENSG00000203843	9	fetus	37	9	0.0083
ENSG00000205281	9	fetus	8	0	0.0085
ENSG00000181450	9	fetus	53	16	0.0097
ENSG00000186842	9	fetus	160	69	0.0104
ENSG00000214860	9	fetus	13	1	0.0105
ENSG00000214888	9	fetus	174	77	0.0122
ENSG00000184701	9	fetus	22	4	0.0145
ENSG00000196466	9	fetus	123	52	0.0196
ENSG00000172746	9	fetus	30	8	0.0301
ENSG00000198033	9	fetus	14	2	0.0303
ENSG00000101278	9	fetus	17	3	0.0305
ENSG00000122728	9	fetus	27	7	0.0354
ENSG00000205918	9	fetus	85	35	0.0423
ENSG00000179172	9	fetus	13	2	0.0444
ENSG00000215864	9	fetus	100	43	0.0453
ENSG00000215887	9	fetus	21	5	0.048
ENSG00000182397	9	unbiased	27	30	0.0524
ENSG00000198039	9	unbiased	309	160	0.0553
ENSG00000214700	9	unbiased	23	6	0.0554
ENSG00000188447	9	unbiased	488	264	0.0565
ENSG00000161133	9	unbiased	12	2	0.065
ENSG00000203830	9	unbiased	4	0	0.0707
ENSG00000221878	9	unbiased	4	0	0.0707
ENSG00000204532	9	unbiased	4	0	0.0707
ENSG00000205100	9	unbiased	58	23	0.0742
ENSG00000101812	9	unbiased	21	6	0.096
ENSG00000213967	9	unbiased	42	16	0.1056
ENSG00000146722	9	unbiased	3	0	0.1222
ENSG00000183514	9	unbiased	3	0	0.1222
ENSG00000179938	9	unbiased	3	0	0.1222
ENSG00000080910	9	unbiased	3	0	0.1222
ENSG00000163046	9	unbiased	33	12	0.1234
ENSG00000205181	9	unbiased	94	44	0.1299
ENSG00000108452	9	unbiased	7	1	0.1376
ENSG00000214264	9	unbiased	7	1	0.1376
ENSG00000196109	9	unbiased	13	15	0.1584
ENSG00000178605	9	unbiased	272	199	0.1725
ENSG00000206066	9	unbiased	47	20	0.1757
ENSG00000187984	9	unbiased	1	3	0.1936
ENSG00000215568	9	unbiased	18	6	0.2087
ENSG00000133375	9	unbiased	6	1	0.2087
ENSG00000196686	9	unbiased	6	1	0.2087
ENSG00000196337	9	unbiased	7	9	0.2153
ENSG00000215812	9	unbiased	20	7	0.2155
ENSG00000135226	9	unbiased	2	0	0.2167
ENSG00000175676	9	unbiased	2	0	0.2167
ENSG00000196604	9	unbiased	2	0	0.2167
ENSG00000214424	9	unbiased	2	0	0.2167
ENSG00000182574	9	unbiased	2	0	0.2167
ENSG00000214394	9	unbiased	2	0	0.2167
ENSG00000187919	9	unbiased	2	0	0.2167
ENSG00000212989	9	unbiased	2	0	0.2167
ENSG00000214453	9	unbiased	2	0	0.2167
ENSG00000187721	9	unbiased	2	0	0.2167
ENSG00000212978	9	unbiased	24	9	0.2208
ENSG00000122376	9	unbiased	6	8	0.2219
ENSG00000189375	9	unbiased	2	4	0.2233
ENSG00000197364	9	unbiased	0	1	0.2233
ENSG00000141437	9	unbiased	0	1	0.2233
ENSG00000214646	9	unbiased	0	1	0.2233
ENSG00000204734	9	unbiased	0	1	0.2233
ENSG00000214885	9	unbiased	0	1	0.2233
ENSG00000176253	9	unbiased	0	1	0.2233
ENSG00000124334	9	unbiased	0	1	0.2233
ENSG00000205019	9	unbiased	0	1	0.2233
ENSG00000204455	9	unbiased	4	6	0.2319
ENSG00000215210	9	unbiased	8	2	0.2629
ENSG00000197123	9	unbiased	8	2	0.2629
ENSG00000205045	9	unbiased	28	25	0.2793
ENSG00000172000	9	unbiased	40	18	0.2844
ENSG00000205782	9	unbiased	5	1	0.3059
ENSG00000187630	9	unbiased	16	15	0.354
ENSG00000197124	9	unbiased	44	21	0.3542
ENSG00000166984	9	unbiased	53	42	0.3577
ENSG00000198670	9	unbiased	5	6	0.3688
ENSG00000215525	9	unbiased	4	5	0.3905
ENSG00000159885	9	unbiased	44	35	0.3982
ENSG00000178287	9	unbiased	1	0	0.3982
ENSG00000212722	9	unbiased	1	0	0.3982
ENSG00000219430	9	unbiased	1	0	0.3982
ENSG00000134365	9	unbiased	1	0	0.3982
ENSG00000105205	9	unbiased	1	0	0.3982
ENSG00000214854	9	unbiased	1	0	0.3982
ENSG00000203842	9	unbiased	1	0	0.3982
ENSG00000221976	9	unbiased	1	0	0.3982
ENSG00000185319	9	unbiased	1	0	0.3982
ENSG00000214298	9	unbiased	1	0	0.3982
ENSG00000212939	9	unbiased	1	0	0.3982
ENSG00000159289	9	unbiased	1	0	0.3982
ENSG00000203781	9	unbiased	1	0	0.3982
ENSG00000120235	9	unbiased	11	4	0.3994
ENSG00000219481	9	unbiased	22	19	0.4018
ENSG00000215380	9	unbiased	313	216	0.4104
ENSG00000167141	9	unbiased	2	3	0.4136
ENSG00000162727	9	unbiased	2	3	0.4136
ENSG00000089012	9	unbiased	2	3	0.4136
ENSG00000197888	9	unbiased	4	1	0.4432
ENSG00000182625	9	unbiased	4	1	0.4432
ENSG00000146757	9	unbiased	64	34	0.4839
ENSG00000130612	9	unbiased	15	13	0.4919
ENSG00000205767	9	unbiased	10	4	0.5045
ENSG00000205141	9	unbiased	22	18	0.5046
ENSG00000130656	9	unbiased	6	6	0.5129
ENSG00000121388	9	unbiased	14	12	0.5279
ENSG00000213957	9	unbiased	1035	632	0.5498
ENSG00000167766	9	unbiased	591	357	0.5618
ENSG00000174715	9	unbiased	9	8	0.5746
ENSG00000128250	9	unbiased	207	141	0.5959
ENSG00000167232	9	unbiased	346	207	0.6022
ENSG00000204660	9	unbiased	11	5	0.6195
ENSG00000213799	9	unbiased	8	7	0.6241
ENSG00000197549	9	unbiased	56	31	0.6343
ENSG00000206195	9	unbiased	9	4	0.6369
ENSG00000182814	9	unbiased	3	1	0.6476
ENSG00000171936	9	unbiased	3	1	0.6476
ENSG00000188558	9	unbiased	3	1	0.6476
ENSG00000178809	9	unbiased	3	1	0.6476
ENSG00000187979	9	unbiased	5	2	0.6579
ENSG00000126657	9	unbiased	5	2	0.6579
ENSG00000172647	9	unbiased	5	2	0.6579
ENSG00000176433	9	unbiased	3	3	0.6637
ENSG00000178935	9	unbiased	92	53	0.6659
ENSG00000212789	9	unbiased	7	6	0.6752
ENSG00000204716	9	unbiased	50	28	0.6857
ENSG00000183519	9	unbiased	23	17	0.7188
ENSG00000132958	9	unbiased	2	2	0.7345
ENSG00000214677	9	unbiased	2	2	0.7345
ENSG00000221826	9	unbiased	2	2	0.7345
ENSG00000204717	9	unbiased	2	2	0.7345
ENSG00000177738	9	unbiased	85	58	0.7487
ENSG00000198904	9	unbiased	31	22	0.7708
ENSG00000104777	9	unbiased	15	8	0.7772
ENSG00000215127	9	unbiased	20	11	0.7897
ENSG00000197172	9	unbiased	5	4	0.8139
ENSG00000214702	9	unbiased	5	4	0.8139
ENSG00000214564	9	unbiased	6	3	0.8183
ENSG00000214252	9	unbiased	1	1	0.8256
ENSG00000172963	9	unbiased	1	1	0.8256
ENSG00000166351	9	unbiased	1	1	0.8256
ENSG00000186162	9	unbiased	324	211	0.8334
ENSG00000203825	9	unbiased	8	6	0.8334
ENSG00000197918	9	unbiased	11	8	0.8448
ENSG00000203914	9	unbiased	16	9	0.8513
ENSG00000214760	9	unbiased	4	2	0.8574
ENSG00000105694	9	unbiased	4	2	0.8574
ENSG00000173966	9	unbiased	4	2	0.8574
ENSG00000168930	9	unbiased	4	2	0.8574
ENSG00000178606	9	unbiased	4	3	0.8997
ENSG00000196350	9	unbiased	22	13	0.912
ENSG00000185078	9	unbiased	2	1	0.912
ENSG00000198681	9	unbiased	2	1	0.912
ENSG00000213850	9	unbiased	2	1	0.912
ENSG00000221987	9	unbiased	2	1	0.912
ENSG00000188459	9	unbiased	53	35	0.9161
ENSG00000215237	9	unbiased	41	25	0.9457
ENSG00000204894	9	unbiased	20	12	0.9471
ENSG00000184525	9	unbiased	60	39	0.9654
ENSG00000215285	9	unbiased	9	6	0.9859
ENSG00000215105	9	unbiased	203	130	0.9864
ENSG00000215117	9	unbiased	6	4	0.9986
ENSG00000218227	9	unbiased	106	67	1
ENSG00000215074	9	unbiased	75	48	1
ENSG00000214433	9	unbiased	47	30	1
ENSG00000186777	9	unbiased	13	8	1
ENSG00000213801	9	unbiased	5	3	1
ENSG00000198284	9	unbiased	3	2	1
ENSG00000181250	9	unbiased	3	2	1
ENSG00000196395	9	unbiased	0	0	1
ENSG00000169164	9	unbiased	0	0	1
ENSG00000169402	9	unbiased	0	0	1
ENSG00000205449	9	unbiased	0	0	1
ENSG00000144039	9	unbiased	0	0	1
ENSG00000168937	9	unbiased	0	0	1
ENSG00000213401	9	unbiased	0	0	1
ENSG00000196527	9	unbiased	0	0	1
ENSG00000188683	9	unbiased	0	0	1
ENSG00000176797	9	unbiased	0	0	1
ENSG00000189090	9	unbiased	0	0	1
ENSG00000197210	9	unbiased	0	0	1
ENSG00000136315	9	unbiased	0	0	1
ENSG00000204645	9	unbiased	0	0	1
ENSG00000168967	9	unbiased	0	0	1
ENSG00000204177	9	unbiased	0	0	1
ENSG00000186562	9	unbiased	0	0	1
ENSG00000204917	9	unbiased	0	0	1
ENSG00000186579	9	unbiased	0	0	1
ENSG00000215343	9	unbiased	0	0	1
ENSG00000168129	9	unbiased	0	0	1
ENSG00000197463	9	unbiased	0	0	1
ENSG00000213030	9	unbiased	0	0	1
ENSG00000214432	9	unbiased	0	0	1
ENSG00000197185	9	unbiased	0	0	1
ENSG00000157965	9	unbiased	0	0	1
ENSG00000197369	9	unbiased	0	0	1
ENSG00000143185	9	unbiased	0	0	1
ENSG00000196645	9	unbiased	0	0	1
ENSG00000197258	9	unbiased	0	0	1
ENSG00000189357	9	unbiased	0	0	1
ENSG00000188155	9	unbiased	0	0	1
ENSG00000187909	9	unbiased	0	0	1
ENSG00000155622	9	unbiased	0	0	1
ENSG00000171711	9	unbiased	0	0	1
ENSG00000176782	9	unbiased	0	0	1
ENSG00000218586	9	unbiased	0	0	1
ENSG00000215115	9	unbiased	0	0	1
ENSG00000214256	9	unbiased	0	0	1
ENSG00000169715	8	adult	56	793	0
ENSG00000205940	8	adult	409	353	0
ENSG00000163374	8	adult	329	304	0
ENSG00000144199	8	adult	167	213	0
ENSG00000181381	8	adult	146	161	0
ENSG00000171903	8	adult	50	163	0
ENSG00000010438	8	adult	10	193	0
ENSG00000128253	8	adult	33	81	0
ENSG00000157326	8	adult	26	83	0
ENSG00000143226	8	adult	8	72	0
ENSG00000185947	8	adult	38	57	0.0001
ENSG00000204920	8	adult	29	48	0.0001
ENSG00000198050	8	adult	13	30	0.0001
ENSG00000129450	8	adult	22	38	0.0002
ENSG00000189316	8	adult	58	72	0.0003
ENSG00000151303	8	adult	17	31	0.0006
ENSG00000215068	8	adult	32	45	0.0009
ENSG00000214652	8	adult	24	37	0.001
ENSG00000169668	8	adult	9	20	0.0018
ENSG00000163735	8	adult	2	9	0.0058
ENSG00000173041	8	adult	373	297	0.0059
ENSG00000099977	8	adult	10	18	0.0107
ENSG00000166770	8	adult	885	645	0.0116
ENSG00000214210	8	adult	2	8	0.0126
ENSG00000186160	8	adult	19	26	0.0164
ENSG00000197302	8	adult	209	171	0.0218
ENSG00000204860	8	adult	318	247	0.0266
ENSG00000205361	8	adult	0	3	0.027
ENSG00000221856	8	adult	0	3	0.027
ENSG00000184750	8	adult	1	5	0.0382
ENSG00000203684	8	adult	15	20	0.0435
ENSG00000160352	8	fetus	2054	615	0
ENSG00000130544	8	fetus	1857	476	0
ENSG00000198466	8	fetus	1486	477	0
ENSG00000105808	8	fetus	1288	302	0
ENSG00000182141	8	fetus	1116	400	0
ENSG00000179571	8	fetus	1058	406	0
ENSG00000089335	8	fetus	980	384	0
ENSG00000183929	8	fetus	923	35	0
ENSG00000215477	8	fetus	650	308	0
ENSG00000204611	8	fetus	769	174	0
ENSG00000180458	8	fetus	625	224	0
ENSG00000160336	8	fetus	682	147	0
ENSG00000179406	8	fetus	625	191	0
ENSG00000197020	8	fetus	562	247	0
ENSG00000128394	8	fetus	567	208	0
ENSG00000180385	8	fetus	619	121	0
ENSG00000213096	8	fetus	535	195	0
ENSG00000213988	8	fetus	510	146	0
ENSG00000196705	8	fetus	475	151	0
ENSG00000197961	8	fetus	462	107	0
ENSG00000018607	8	fetus	400	151	0
ENSG00000135702	8	fetus	403	144	0
ENSG00000197647	8	fetus	401	129	0
ENSG00000131797	8	fetus	404	116	0
ENSG00000187156	8	fetus	311	111	0
ENSG00000198526	8	fetus	285	99	0
ENSG00000213297	8	fetus	322	59	0
ENSG00000221874	8	fetus	281	92	0
ENSG00000135747	8	fetus	277	89	0
ENSG00000135976	8	fetus	303	57	0
ENSG00000215383	8	fetus	287	62	0
ENSG00000205664	8	fetus	286	46	0
ENSG00000220161	8	fetus	277	51	0
ENSG00000181896	8	fetus	230	79	0
ENSG00000206567	8	fetus	240	68	0
ENSG00000169075	8	fetus	235	66	0
ENSG00000187372	8	fetus	240	57	0
ENSG00000197933	8	fetus	219	64	0
ENSG00000196690	8	fetus	232	27	0
ENSG00000172232	8	fetus	203	45	0
ENSG00000215093	8	fetus	213	30	0
ENSG00000197479	8	fetus	196	38	0
ENSG00000198155	8	fetus	171	57	0
ENSG00000169325	8	fetus	184	43	0
ENSG00000204636	8	fetus	133	27	0
ENSG00000204038	8	fetus	121	36	0
ENSG00000132010	8	fetus	122	33	0
ENSG00000169921	8	fetus	120	25	0
ENSG00000182162	8	fetus	112	32	0
ENSG00000214555	8	fetus	102	27	0
ENSG00000177688	8	fetus	86	19	0
ENSG00000184188	8	fetus	87	10	0
ENSG00000204098	8	fetus	79	14	0
ENSG00000198429	8	fetus	76	11	0
ENSG00000189145	8	fetus	61	5	0
ENSG00000196081	8	fetus	52	7	0
ENSG00000217644	8	fetus	44	6	0
ENSG00000186008	8	fetus	30	2	0
ENSG00000110900	8	fetus	351	150	0.0001
ENSG00000151846	8	fetus	102	29	0.0001
ENSG00000139797	8	fetus	78	19	0.0001
ENSG00000215467	8	fetus	62	13	0.0001
ENSG00000152086	8	fetus	33	3	0.0001
ENSG00000189332	8	fetus	126	41	0.0002
ENSG00000108785	8	fetus	87	24	0.0002
ENSG00000212125	8	fetus	58	12	0.0002
ENSG00000213793	8	fetus	117	38	0.0003
ENSG00000212652	8	fetus	108	34	0.0003
ENSG00000219451	8	fetus	35	5	0.0004
ENSG00000124549	8	fetus	102	32	0.0005
ENSG00000132517	8	fetus	148	54	0.0006
ENSG00000205794	8	fetus	142	51	0.0006
ENSG00000188863	8	fetus	76	22	0.001
ENSG00000188818	8	fetus	429	204	0.0011
ENSG00000214896	8	fetus	17	1	0.0018
ENSG00000178429	8	fetus	29	5	0.0035
ENSG00000186115	8	fetus	49	13	0.0045
ENSG00000187758	8	fetus	22	3	0.0048
ENSG00000215003	8	fetus	27	5	0.0069
ENSG00000216938	8	fetus	12	1	0.0163
ENSG00000213599	8	fetus	224	106	0.0192
ENSG00000197013	8	fetus	183	84	0.0205
ENSG00000215838	8	fetus	36	10	0.0215
ENSG00000128262	8	fetus	45	14	0.0224
ENSG00000214144	8	fetus	26	6	0.0228
ENSG00000206100	8	fetus	38	11	0.0235
ENSG00000215247	8	fetus	47	15	0.0237
ENSG00000214049	8	fetus	165	75	0.0241
ENSG00000166840	8	fetus	35	10	0.0279
ENSG00000081665	8	fetus	48	16	0.0308
ENSG00000173124	8	fetus	102	43	0.0337
ENSG00000213453	8	fetus	58	21	0.0348
ENSG00000213803	8	fetus	10	1	0.0391
ENSG00000198633	8	fetus	118	52	0.04
ENSG00000182912	8	fetus	16	3	0.0433
ENSG00000198738	8	fetus	65	25	0.0435
ENSG00000178248	8	fetus	33	10	0.0464
ENSG00000005801	8	unbiased	213	106	0.06
ENSG00000128438	8	unbiased	139	65	0.0601
ENSG00000163098	8	unbiased	65	26	0.0621
ENSG00000205396	8	unbiased	38	13	0.0672
ENSG00000181626	8	unbiased	206	103	0.0704
ENSG00000205527	8	unbiased	56	22	0.0743
ENSG00000180662	8	unbiased	17	4	0.0754
ENSG00000148513	8	unbiased	0	2	0.076
ENSG00000204363	8	unbiased	0	2	0.076
ENSG00000215797	8	unbiased	14	3	0.0855
ENSG00000183673	8	unbiased	14	3	0.0855
ENSG00000164816	8	unbiased	1	4	0.0866
ENSG00000219159	8	unbiased	29	10	0.1189
ENSG00000206144	8	unbiased	3	0	0.1222
ENSG00000221872	8	unbiased	3	0	0.1222
ENSG00000181977	8	unbiased	3	0	0.1222
ENSG00000215276	8	unbiased	3	0	0.1222
ENSG00000188873	8	unbiased	20	6	0.1251
ENSG00000187658	8	unbiased	3	6	0.1288
ENSG00000163016	8	unbiased	83	38	0.1289
ENSG00000175718	8	unbiased	10	2	0.1336
ENSG00000176566	8	unbiased	7	1	0.1376
ENSG00000205171	8	unbiased	17	5	0.1514
ENSG00000154898	8	unbiased	89	42	0.1531
ENSG00000196172	8	unbiased	46	41	0.1588
ENSG00000183355	8	unbiased	12	3	0.1635
ENSG00000142511	8	unbiased	23	8	0.1763
ENSG00000118903	8	unbiased	1	3	0.1936
ENSG00000167634	8	unbiased	1	3	0.1936
ENSG00000182583	8	unbiased	1	3	0.1936
ENSG00000131127	8	unbiased	261	142	0.1941
ENSG00000180071	8	unbiased	59	27	0.2098
ENSG00000155495	8	unbiased	7	9	0.2153
ENSG00000215009	8	unbiased	14	15	0.2155
ENSG00000068985	8	unbiased	2	0	0.2167
ENSG00000215163	8	unbiased	2	0	0.2167
ENSG00000215486	8	unbiased	2	0	0.2167
ENSG00000188512	8	unbiased	2	0	0.2167
ENSG00000214843	8	unbiased	2	0	0.2167
ENSG00000214759	8	unbiased	2	0	0.2167
ENSG00000182376	8	unbiased	116	59	0.2212
ENSG00000220356	8	unbiased	2	4	0.2233
ENSG00000136488	8	unbiased	0	1	0.2233
ENSG00000215325	8	unbiased	0	1	0.2233
ENSG00000165682	8	unbiased	0	1	0.2233
ENSG00000204121	8	unbiased	0	1	0.2233
ENSG00000177138	8	unbiased	99	50	0.245
ENSG00000217327	8	unbiased	8	2	0.2629
ENSG00000214810	8	unbiased	8	2	0.2629
ENSG00000177770	8	unbiased	10	11	0.2701
ENSG00000178386	8	unbiased	369	210	0.2763
ENSG00000216412	8	unbiased	10	3	0.2953
ENSG00000173262	8	unbiased	23	21	0.2958
ENSG00000221845	8	unbiased	6	7	0.3471
ENSG00000216671	8	unbiased	6	7	0.3471
ENSG00000215573	8	unbiased	90	68	0.3506
ENSG00000163737	8	unbiased	7	2	0.3668
ENSG00000217261	8	unbiased	36	17	0.3913
ENSG00000203887	8	unbiased	21	9	0.3969
ENSG00000186678	8	unbiased	1	0	0.3982
ENSG00000214334	8	unbiased	1	0	0.3982
ENSG00000168903	8	unbiased	1	0	0.3982
ENSG00000167195	8	unbiased	1	0	0.3982
ENSG00000168614	8	unbiased	1	0	0.3982
ENSG00000205276	8	unbiased	1	0	0.3982
ENSG00000214636	8	unbiased	1	0	0.3982
ENSG00000214405	8	unbiased	1	0	0.3982
ENSG00000217988	8	unbiased	1	0	0.3982
ENSG00000197134	8	unbiased	14	13	0.3998
ENSG00000163736	8	unbiased	13	5	0.4026
ENSG00000217897	8	unbiased	3	4	0.4026
ENSG00000181562	8	unbiased	1	2	0.404
ENSG00000215096	8	unbiased	1	2	0.404
ENSG00000177261	8	unbiased	1	2	0.404
ENSG00000189186	8	unbiased	1	2	0.404
ENSG00000213973	8	unbiased	8	8	0.442
ENSG00000212121	8	unbiased	24	11	0.4432
ENSG00000197870	8	unbiased	4	1	0.4432
ENSG00000213003	8	unbiased	4	1	0.4432
ENSG00000180714	8	unbiased	4	1	0.4432
ENSG00000186244	8	unbiased	24	20	0.4451
ENSG00000198679	8	unbiased	18	8	0.4745
ENSG00000205900	8	unbiased	6	2	0.4904
ENSG00000122872	8	unbiased	14	6	0.4931
ENSG00000214869	8	unbiased	12	5	0.5009
ENSG00000171989	8	unbiased	8	3	0.5036
ENSG00000182111	8	unbiased	8	3	0.5036
ENSG00000115386	8	unbiased	32	25	0.5168
ENSG00000197372	8	unbiased	83	46	0.5488
ENSG00000198518	8	unbiased	78	56	0.5621
ENSG00000182632	8	unbiased	119	83	0.5902
ENSG00000214639	8	unbiased	4	4	0.6085
ENSG00000205955	8	unbiased	11	5	0.6195
ENSG00000165591	8	unbiased	78	44	0.6252
ENSG00000114547	8	unbiased	20	10	0.6252
ENSG00000182707	8	unbiased	9	4	0.6369
ENSG00000204328	8	unbiased	9	4	0.6369
ENSG00000155319	8	unbiased	18	9	0.6476
ENSG00000221888	8	unbiased	3	1	0.6476
ENSG00000214035	8	unbiased	3	1	0.6476
ENSG00000176933	8	unbiased	7	3	0.6491
ENSG00000180081	8	unbiased	3	3	0.6637
ENSG00000197366	8	unbiased	7	6	0.6752
ENSG00000197053	8	unbiased	28	15	0.6838
ENSG00000198342	8	unbiased	65	37	0.6883
ENSG00000215264	8	unbiased	17	13	0.6982
ENSG00000006659	8	unbiased	26	14	0.7085
ENSG00000105198	8	unbiased	2	2	0.7345
ENSG00000179362	8	unbiased	17	9	0.7457
ENSG00000188868	8	unbiased	111	66	0.7682
ENSG00000184100	8	unbiased	8	4	0.7805
ENSG00000182308	8	unbiased	12	9	0.7885
ENSG00000181359	8	unbiased	20	11	0.7897
ENSG00000214890	8	unbiased	15	11	0.799
ENSG00000150276	8	unbiased	13	7	0.8122
ENSG00000198173	8	unbiased	5	4	0.8139
ENSG00000204661	8	unbiased	6	3	0.8183
ENSG00000181433	8	unbiased	1	1	0.8256
ENSG00000204474	8	unbiased	1	1	0.8256
ENSG00000183434	8	unbiased	1	1	0.8256
ENSG00000101435	8	unbiased	1	1	0.8256
ENSG00000180150	8	unbiased	1	1	0.8256
ENSG00000205311	8	unbiased	1	1	0.8256
ENSG00000185684	8	unbiased	144	95	0.8372
ENSG00000174408	8	unbiased	4	2	0.8574
ENSG00000170369	8	unbiased	4	2	0.8574
ENSG00000220343	8	unbiased	19	11	0.8869
ENSG00000174827	8	unbiased	13	9	0.9111
ENSG00000213351	8	unbiased	35	21	0.912
ENSG00000212633	8	unbiased	2	1	0.912
ENSG00000197838	8	unbiased	2	1	0.912
ENSG00000183432	8	unbiased	2	1	0.912
ENSG00000159904	8	unbiased	326	210	0.9178
ENSG00000187268	8	unbiased	25	15	0.9339
ENSG00000102128	8	unbiased	7	4	0.9345
ENSG00000205856	8	unbiased	15	9	0.9621
ENSG00000172967	8	unbiased	6	4	0.9986
ENSG00000120853	8	unbiased	67	43	1
ENSG00000186275	8	unbiased	24	15	1
ENSG00000214635	8	unbiased	20	13	1
ENSG00000197360	8	unbiased	16	10	1
ENSG00000182965	8	unbiased	5	3	1
ENSG00000135220	8	unbiased	5	3	1
ENSG00000166104	8	unbiased	3	2	1
ENSG00000197721	8	unbiased	3	2	1
ENSG00000188388	8	unbiased	3	2	1
ENSG00000189326	8	unbiased	3	2	1
ENSG00000188605	8	unbiased	0	0	1
ENSG00000158639	8	unbiased	0	0	1
ENSG00000219797	8	unbiased	0	0	1
ENSG00000172899	8	unbiased	0	0	1
ENSG00000205238	8	unbiased	0	0	1
ENSG00000215394	8	unbiased	0	0	1
ENSG00000189162	8	unbiased	0	0	1
ENSG00000221944	8	unbiased	0	0	1
ENSG00000205360	8	unbiased	0	0	1
ENSG00000215909	8	unbiased	0	0	1
ENSG00000177504	8	unbiased	0	0	1
ENSG00000124467	8	unbiased	0	0	1
ENSG00000221969	8	unbiased	0	0	1
ENSG00000221833	8	unbiased	0	0	1
ENSG00000204053	8	unbiased	0	0	1
ENSG00000170827	8	unbiased	0	0	1
ENSG00000215378	8	unbiased	0	0	1
ENSG00000220171	8	unbiased	0	0	1
ENSG00000206344	8	unbiased	0	0	1
ENSG00000125385	8	unbiased	0	0	1
ENSG00000212837	8	unbiased	0	0	1
ENSG00000215465	8	unbiased	0	0	1
ENSG00000176075	8	unbiased	0	0	1
ENSG00000214479	8	unbiased	0	0	1
ENSG00000205275	8	unbiased	0	0	1
ENSG00000189132	8	unbiased	0	0	1
ENSG00000215377	8	unbiased	0	0	1
ENSG00000213218	8	unbiased	0	0	1
ENSG00000214578	8	unbiased	0	0	1
ENSG00000160339	8	unbiased	0	0	1
ENSG00000151033	8	unbiased	0	0	1
ENSG00000205333	8	unbiased	0	0	1
ENSG00000206249	8	unbiased	0	0	1
ENSG00000196427	8	unbiased	0	0	1
ENSG00000124435	8	unbiased	0	0	1
ENSG00000189093	8	unbiased	0	0	1
ENSG00000214398	8	unbiased	0	0	1
ENSG00000122852	8	unbiased	0	0	1
ENSG00000189372	8	unbiased	0	0	1
ENSG00000198934	7	adult	2337	2446	0
ENSG00000184905	7	adult	399	671	0
ENSG00000178700	7	adult	317	307	0
ENSG00000171469	7	adult	41	62	0
ENSG00000160862	7	adult	8	76	0
ENSG00000196415	7	adult	6	56	0
ENSG00000205358	7	adult	0	28	0
ENSG00000221877	7	adult	0	12	0
ENSG00000203855	7	adult	3	16	0.0001
ENSG00000204592	7	adult	0	7	0.0005
ENSG00000204397	7	adult	0	7	0.0005
ENSG00000205853	7	adult	11	22	0.0022
ENSG00000203858	7	adult	6	15	0.0042
ENSG00000187481	7	adult	0	4	0.0098
ENSG00000173110	7	adult	24	30	0.0205
ENSG00000177675	7	adult	16	22	0.0275
ENSG00000203859	7	adult	19	24	0.0374
ENSG00000171466	7	fetus	1801	615	0
ENSG00000198551	7	fetus	1621	291	0
ENSG00000196810	7	fetus	1131	350	0
ENSG00000130684	7	fetus	1194	213	0
ENSG00000105708	7	fetus	922	368	0
ENSG00000197608	7	fetus	952	224	0
ENSG00000183611	7	fetus	753	263	0
ENSG00000197714	7	fetus	502	209	0
ENSG00000180953	7	fetus	286	107	0
ENSG00000197533	7	fetus	282	106	0
ENSG00000214797	7	fetus	250	79	0
ENSG00000214358	7	fetus	241	63	0
ENSG00000214197	7	fetus	163	15	0
ENSG00000180422	7	fetus	136	14	0
ENSG00000196418	7	fetus	120	18	0
ENSG00000130818	7	fetus	401	178	0.0001
ENSG00000177689	7	fetus	151	50	0.0001
ENSG00000086548	7	fetus	17	0	0.0001
ENSG00000215444	7	fetus	16	0	0.0001
ENSG00000197588	7	fetus	110	37	0.0009
ENSG00000169955	7	fetus	517	256	0.0019
ENSG00000205097	7	fetus	76	24	0.003
ENSG00000180438	7	fetus	73	23	0.0036
ENSG00000182586	7	fetus	21	3	0.007
ENSG00000188295	7	fetus	111	43	0.0078
ENSG00000214908	7	fetus	16	2	0.0138
ENSG00000198028	7	fetus	29	7	0.0199
ENSG00000007306	7	fetus	15	2	0.0205
ENSG00000203924	7	fetus	5	0	0.0412
ENSG00000120211	7	fetus	42	14	0.0445
ENSG00000167555	7	unbiased	224	112	0.0581
ENSG00000204488	7	unbiased	15	3	0.0614
ENSG00000181097	7	unbiased	127	59	0.0676
ENSG00000189030	7	unbiased	4	0	0.0707
ENSG00000197371	7	unbiased	50	19	0.0737
ENSG00000205277	7	unbiased	6	10	0.0816
ENSG00000162482	7	unbiased	53	49	0.0846
ENSG00000172912	7	unbiased	8	1	0.091
ENSG00000197585	7	unbiased	11	2	0.0933
ENSG00000168703	7	unbiased	115	55	0.117
ENSG00000196306	7	unbiased	11	13	0.1769
ENSG00000176979	7	unbiased	37	15	0.1844
ENSG00000165059	7	unbiased	14	4	0.1846
ENSG00000221962	7	unbiased	1	3	0.1936
ENSG00000215306	7	unbiased	6	1	0.2087
ENSG00000206016	7	unbiased	20	7	0.2155
ENSG00000204872	7	unbiased	2	0	0.2167
ENSG00000186510	7	unbiased	2	0	0.2167
ENSG00000046774	7	unbiased	6	8	0.2219
ENSG00000126251	7	unbiased	0	1	0.2233
ENSG00000221906	7	unbiased	0	1	0.2233
ENSG00000197042	7	unbiased	13	4	0.2387
ENSG00000183304	7	unbiased	44	20	0.2726
ENSG00000130383	7	unbiased	40	18	0.2844
ENSG00000165584	7	unbiased	36	16	0.2958
ENSG00000102069	7	unbiased	20	8	0.3296
ENSG00000176401	7	unbiased	337	193	0.3342
ENSG00000188474	7	unbiased	116	62	0.3515
ENSG00000161640	7	unbiased	19	17	0.3842
ENSG00000188029	7	unbiased	4	5	0.3905
ENSG00000221990	7	unbiased	97	72	0.3918
ENSG00000116721	7	unbiased	1	0	0.3982
ENSG00000215110	7	unbiased	1	0	0.3982
ENSG00000144010	7	unbiased	1	0	0.3982
ENSG00000165583	7	unbiased	1	0	0.3982
ENSG00000124233	7	unbiased	1	0	0.3982
ENSG00000170367	7	unbiased	11	4	0.3994
ENSG00000215211	7	unbiased	15	6	0.4026
ENSG00000214657	7	unbiased	13	5	0.4026
ENSG00000198930	7	unbiased	1	2	0.404
ENSG00000162840	7	unbiased	1	2	0.404
ENSG00000110484	7	unbiased	2	3	0.4136
ENSG00000165509	7	unbiased	54	28	0.4638
ENSG00000180869	7	unbiased	10	9	0.5304
ENSG00000167393	7	unbiased	114	65	0.5829
ENSG00000169397	7	unbiased	4	4	0.6085
ENSG00000118990	7	unbiased	8	7	0.6241
ENSG00000180066	7	unbiased	3	1	0.6476
ENSG00000197044	7	unbiased	515	314	0.6782
ENSG00000185044	7	unbiased	79	55	0.6786
ENSG00000171574	7	unbiased	84	58	0.7024
ENSG00000178107	7	unbiased	1	1	0.8256
ENSG00000204648	7	unbiased	1	1	0.8256
ENSG00000164821	7	unbiased	1	1	0.8256
ENSG00000212739	7	unbiased	17	12	0.8519
ENSG00000187474	7	unbiased	85	52	0.912
ENSG00000164556	7	unbiased	15	10	0.9654
ENSG00000109181	7	unbiased	9	6	0.9859
ENSG00000176289	7	unbiased	6	4	0.9986
ENSG00000188877	7	unbiased	0	0	1
ENSG00000187225	7	unbiased	0	0	1
ENSG00000187223	7	unbiased	0	0	1
ENSG00000217825	7	unbiased	0	0	1
ENSG00000204516	7	unbiased	0	0	1
ENSG00000205642	7	unbiased	0	0	1
ENSG00000172774	7	unbiased	0	0	1
ENSG00000206047	7	unbiased	0	0	1
ENSG00000168384	7	unbiased	0	0	1
ENSG00000128276	7	unbiased	0	0	1
ENSG00000206042	7	unbiased	0	0	1
ENSG00000113303	7	unbiased	0	0	1
ENSG00000186086	7	unbiased	0	0	1
ENSG00000215905	7	unbiased	0	0	1
ENSG00000203983	7	unbiased	0	0	1
ENSG00000212946	7	unbiased	0	0	1
ENSG00000187733	7	unbiased	0	0	1
ENSG00000189039	7	unbiased	0	0	1
ENSG00000196409	7	unbiased	0	0	1
ENSG00000175609	7	unbiased	0	0	1
ENSG00000204510	7	unbiased	0	0	1
ENSG00000214314	7	unbiased	0	0	1
ENSG00000185918	7	unbiased	0	0	1
ENSG00000196301	7	unbiased	0	0	1
ENSG00000133169	6	adult	9537	8748	0
ENSG00000160932	6	adult	4705	4118	0
ENSG00000177432	6	adult	3288	3996	0
ENSG00000186462	6	adult	1674	3272	0
ENSG00000204065	6	adult	2138	1986	0
ENSG00000175550	6	adult	716	729	0
ENSG00000204071	6	adult	351	580	0
ENSG00000205704	6	adult	360	529	0
ENSG00000142089	6	adult	140	691	0
ENSG00000132274	6	adult	256	466	0
ENSG00000130303	6	adult	78	614	0
ENSG00000167685	6	adult	273	279	0
ENSG00000128335	6	adult	46	419	0
ENSG00000171115	6	adult	153	300	0
ENSG00000196126	6	adult	37	352	0
ENSG00000178947	6	adult	79	204	0
ENSG00000157873	6	adult	111	168	0
ENSG00000183250	6	adult	119	143	0
ENSG00000085231	6	adult	103	120	0
ENSG00000140104	6	adult	83	109	0
ENSG00000203774	6	adult	41	94	0
ENSG00000047634	6	adult	28	62	0
ENSG00000150337	6	adult	26	49	0
ENSG00000127081	6	adult	25	45	0
ENSG00000185057	6	adult	12	50	0
ENSG00000196972	6	adult	14	40	0
ENSG00000204319	6	adult	3	33	0
ENSG00000177984	6	adult	3	22	0
ENSG00000197865	6	adult	6	20	0.0001
ENSG00000165948	6	adult	67	81	0.0002
ENSG00000008517	6	adult	5	18	0.0002
ENSG00000174460	6	adult	3968	2758	0.0004
ENSG00000188747	6	adult	136	135	0.0004
ENSG00000154760	6	adult	34	49	0.0004
ENSG00000204600	6	adult	154	145	0.0012
ENSG00000168383	6	adult	0	6	0.0014
ENSG00000154251	6	adult	9	20	0.0018
ENSG00000184925	6	adult	17	28	0.0027
ENSG00000131152	6	adult	88	89	0.0034
ENSG00000197620	6	adult	82	84	0.0036
[truncated: 17,937 more rows]
