# Supplementary material for: Accelerated Recruitment of New Brain Development Genes into the Human Genome
Source: PLoS Biol. 2011 Oct 18;9(10):e1001179. doi: 10.1371/journal.pbio.1001179 (PMC3196496; doi:10.1371/journal.pbio.1001179)
Supplement: Table S6 — Statistics of expressional bias for genes originating in the vertebrate and in the chordate ancestor. Notably, there are 10 genes in the former group and one gene in the later group which were not covered by Affymetrix exon array. (XLS) [file pbio.1001179.s013.xls]

## Sheet: Table S6
Table S6
	Upregulated in neocortex	Downregulated in neocortex	Unbiased
Vertebrate ancestor	247	271	351
Chordate ancestor	38	45	68
