# Supplementary material for: Accelerated Recruitment of New Brain Development Genes into the Human Genome
Source: PLoS Biol. 2011 Oct 18;9(10):e1001179. doi: 10.1371/journal.pbio.1001179 (PMC3196496; doi:10.1371/journal.pbio.1001179)
Supplement: Table S7 — Over-represented Gene Ontology (GO) terms in PFC biased young genes compared to other young genes. Expression bias was determined using the exon array data [4]. We compared PFC samples and non-neocortical samples (cerebellum, thalamus, striatum, and hippocampus) with LIMMA and identified genes up-regulated in PFC. Only GO terms with a FDR smaller than 0.1 were presented. (XLS) [file pbio.1001179.s014.xls]

## Sheet: Table S7
Table S7
Term	Fold Enrichment	FDR
GO:0006350~transcription	1.68077	0.0192503
GO:0003677~DNA binding	1.58536	0.0730941
GO:0045449~regulation of transcription	1.55598	0.101841
