# Supplementary material for: Accelerated Recruitment of New Brain Development Genes into the Human Genome
Source: PLoS Biol. 2011 Oct 18;9(10):e1001179. doi: 10.1371/journal.pbio.1001179 (PMC3196496; doi:10.1371/journal.pbio.1001179)
Supplement: Table S8 — Selection intensity of young PFC biased genes estimated by McDonald–Kreitman test with Poisson random field [39]. The table convention follows Table 2 in the main text. (XLS) [file pbio.1001179.s015.xls]

## Sheet: Table S8
Table S8
refseq	symbol	ds	ps	dn	pn	p	u	sd
NM_018666	SAGE1	24	2	155	4	0	11.8574	3.95702
NM_133473	ZNF431	5	0	11	0	0.00102	8.61813	4.83494
NM_182492	DKFZp434O021	2	0	6	0	0.00814	7.68427	4.90936
NM_030901	OR7A17	12	4	17	3	0.01486	3.65275	2.93111
NM_018933	PCDHB13	1	0	2	0	0.06178	6.39172	5.06886
NM_153449	SLC2A14	3	0	1	0	0.13542	5.41626	5.57251
NM_033213	MGC12466	0	0	1	0	0.13642	5.36558	5.53891
NM_174901	FAM9C	0	0	1	0	0.13696	5.3559	5.49486
NM_024762	ZNF552	4	0	6	2	0.15992	2.54081	3.10039
NM_024341	ZNF557	2	0	3	1	0.16624	3.58025	4.13862
NM_018260	FLJ10891	0	1	1	1	0.53468	0.056067	5.14113
NM_033204	ZNF101	5	0	3	4	0.8654	-1.12073	1.47848
NM_080610	CST9L	0	0	0	1	0.90386	-6.02442	5.66058
